# Supplementary material for: IL-1β promotes adipogenesis by directly targeting adipocyte precursors
Source: Nat Commun. 2024 Sep 11;15:7957. doi: 10.1038/s41467-024-51938-x (PMC11390900; doi:10.1038/s41467-024-51938-x)
Supplement: Supplementary file 4 — Source data [file 41467_2024_51938_MOESM4_ESM.zip]

Archive with 4 entries (4 files):
- Source_Data_Supplementary.xlsx
- __MACOSX/._Source_Data_Supplementary.xlsx
- Source_Data.xlsx
- __MACOSX/._Source_Data.xlsx
