# Supplementary material for: IL-1β promotes adipogenesis by directly targeting adipocyte precursors
Source: Nat Commun. 2024 Sep 11;15:7957. doi: 10.1038/s41467-024-51938-x (PMC11390900; doi:10.1038/s41467-024-51938-x)
Supplement: Supplementary file 4 — Source data [file 41467_2024_51938_MOESM4_ESM.zip › Source_Data_Supplementary.xlsx]

## Sheet: Figure S1
Figure S1a	IL1R1FF-CD												IL1R1AKO-CD
	1.326	1.069	1.335	1.152	1.639	0.882	1.063	1.503	1.147	1.284	1.273	1.709	1.6	0.946	1.053	1.213	1.577	1.729	0.93	1.002	1.697
Figure S1b	IL1R1FF-CD																						IL1R1AKO-CD
Baseline	2.6	3.1	2.4	3.4	3.7	3.2	3.4	2.6	3.4	3.6	4.3	3.5	4	3.4	3.1	3.3	3.4	5.7	2.6	5.7	3.8	3.8	2.4	4.7	2.8	2.8	2.7	2.7	3.1	3.4	3.6	3.2	3.1	3.2	3.6	4.7	2.4	3.5	3.9	3.3
Fasting	3.1		2.7		5	2.9	3	3.3	2.8							2.5	3.1	3.3					3.3	3.5			2.7			2.9	2.7	3.2	3.7				2.8	2.9
Refeeding		8.1		5.2						6.5	6.3	6.9	5.9	7.2	6.2				5.6	7.1	7.9	7.8			8.1	8.3		5.4	5.4					6.9	7.5	7.2			5.8	5.9
Figure S1c	IL1R1FF-CD														IL1R1AKO-CD
Fasting	90.3964	90.3964			95.5078	79.5179	79.5179	79.5179	79.5179		79.5179	79.5179	79.5179		90.3964	90.3964	90.3964					171.88	333.488	79.5179	79.5179	82.586	79.5179
Refeeding			90.3964	774.866	354.196	982.143	705.781	539.719	1169.99	793.792	110.276	1256.46	2168.45	1069.34				768.738	1289.77	632.47	1423.83	1095.39	342.527	1260.2		462.777	157.954
Figure S1d	IL1R1FF-CD														IL1R1AKO-CD
Fasting	4.96817		3.38522		3.1642	1.37622	2.78832	1.49397	0.835165		13.7574	8.2109	1.28667		2.79679	2.01714			5.71698			1.28576	1.81171	1.68074	1.52117	2.41469	1.95667
Refeeding		6.95912		6.15163	4.03795	1.2496	1.39433	1.15929	1.78444	2.13038	6.27494	2.1119	2.15766	3.56678			2.81161	3.69103		5.35059	5.9416	1.08712	5.94017	1.15026		2.28601	1.58614
Figure S1e	IL1R1FF-CD									IL1R1AKO-CD
Il1r1	1.13504	0.864958	1.36866	1.05382	0.835994	0.741528				0.715376	0.569049	0.614131	0.805831	0.854896	1.42783	1.17941	0.850725	0.844982
Il1b	1.13504	0.864958	1.00632	1.21544	1.1558	0.622438				0.715376	0.569049	0.614131	1.21876	0.305911	2.57752	1.09591	4.19282	1.75919
Il6			0.376502	1.62694	1.01453	0.98202							0.835686	0.463292	3.15822	1.08639	1.78047	1.2328
Adgre1	1.27756	0.722436	1.01056	0.935712	1.10301	0.950726				1.51351	0.807109	1.51488	0.775679	1.03866	1.22365	1.34984	1.93774	1.56884
Adipoq	1.20152	0.79848	0.423326	1.20748	1.07636	1.29283				0.447907	0.432049	0.241058	0.923627	0.58037	0.88229	1.70511	0.806132	0.76742
Lep	1.19245	0.80755	0.461259	1.35565	1.0197	1.16339				0.109186	0.141801	0.29778	0.702161	1.28283	0.638031	1.3572	0.855064	0.490373
Pparg	1.09317	0.906827	0.741441	1.11717	1.00226	1.13913				0.42989	0.412696	0.270526	1.58186	1.05661	0.71897	2.9254	1.22201	1.00961
Lipe	1.1404	0.8596	0.324714	0.913745	1.17226	1.58928				0.504343	0.54117	0.271245	0.883288	0.584774	0.660748	2.05371	0.839059	0.967382
Slc2a4			0.793495	1.19042	1.05333	0.962758							1.35294	1.35582	0.884031	2.12622	1.59115	1.69924
Ucp1	1.40665	0.593347	0.41905	0.035694	2.418	1.12726				0.309844	5.72075	0.116392	1.11521	0.292995	0.136468	0.5748	1.71326	3.99715
Figure S1f	IL1R1FF-CD									IL1R1AKO-CD
Il1r1			0.951433	1.06007	0.848093	1.14041				0.584215	0.644137	0.579722	0.739407	0.401616	0.963414	0.973357	0.362048	0.41995
Il1b			0.75797	1.10797	1.12343	1.01064							1.86184	1.31909	2.31144	2.02416	1.546	1.05139
Il6			1.19295	1.67937	0.457634	0.67005							2.50777	0.883015	2.4482	2.447	1.12534	0.951643
Adgre1			0.89984	1.06219	0.98486	1.05311							1.41171	0.677732	1.20691	1.79444	0.827399	0.566251
Adipoq			0.852191	0.88587	1.10665	1.15529							1.34076	0.638224	0.752108	0.812948	0.752707	0.725378
Lep			0.70369	1.19988	1.33723	0.759205							1.15202	1.20191	0.615564	0.623839	1.41994	0.596384
Pparg			1.09056	1.0607	1.10138	0.747364							1.61087	1.17016	0.845327	1.33915	1.4241	0.999956
Lipe			0.739053	0.848055	1.15461	1.25828							1.11877	0.535352	0.699162	0.892183	0.955719	0.785982
Slc2a4			0.814735	0.874743	1.34855	0.961973							1.58487	0.89303	1.00008	1.22768	1.59346	0.997886
Ucp1			0.531144	0.381767	1.22713	1.85996							0	0.568784	0.474241	2.50512	1.02559	0.83918
Figure S1g	IL1R1FF-CD									IL1R1AKO-CD
Il1r1	1.15744	0.842557	0.886435	1.75261	0.718376	0.642578				2.06993	0.639211	0.279489	1.57989	1.57523	1.59169	1.59458	1.18446	0.388843
Il1b	1.15744	0.842557	0.253999	3.18963	0.241931	0.314438				2.06993	0.639211	0.279489	2.71178	2.81646	3.07267	2.57676	2.60054	0.255256
Il6			0.470876	2.59528	0.338748	0.595093							2.04226	1.57204	1.25183	1.4801	0.571867	0.281382
Adgre1	1.68278	0.317222	0.735883	1.63071	1.03481	0.598604				1.53723	0.294044	0.372364	1.40944	1.30081	2.33501	1.06911	1.54086	0.471351
Adipoq	1.02751	0.972487	0.861568	0.413717	1.3738	1.35092				0.888445	0.716782	1.13129	1.04725	0.226854	0.513423	0.708967	0.642373	0.620635
Lep	0.931505	1.06849	0.671366	0.408808	2.24992	0.669911				0.424497	0.374258	1.93555	0.738421	0.397808	0.312727	0.327257	0.465197	0.311412
Pparg	0.83008	1.16992	1.26459	0.481	1.20461	1.04981				0.788076	0.911523	1.40429	1.39493	0.397963	0.60725	1.13447	0.568621	0.780447
Lipe	1.12127	0.878732	0.629709	0.406166	1.47811	1.48602				0.767437	0.656142	0.973639	0.984863	0.190859	0.649752	0.697992	0.587796	0.651076
Slc2a4			0.742446	0.520853	1.76992	0.966777							0.819754	0.606182	0.735846	0.688407	1.01312	1.08968
Ucp1	0.966738	1.03326	2.93747	0.546568	0.25087	0.265094				2.32639	0.667655	0.574437	3.03262	1.16553	0.067359	0.583436	0.391587	0.209645
Figure S1h	IL1R1FF-CD									IL1R1AKO-CD
Il1r1	0.832676	1.16732	0.833927	1.00094	0.806641	1.35849				0.989859	1.70242	0.712498	2.48742	1.0482	0.953372	1.27657	0.733594
Il1b	0.832676	1.16732	0.369185	1.60719	0.945543	1.07808				0.989859	1.70242	0.712498	3.28313	1.55257	0.634886	1.19642	1.57174
Il6			1.22476	0.321968	1.36632	1.08695							4.55483	0.629057	1.11411	0.720682	0.038247
Adgre1	1.12939	0.870613	0.776086	1.25866	0.551271	1.41398				0.603033	1.47643	0.712526	9.63303	0.820788	1.13915	2.36369	0.903912
Adipoq	0.697095	1.3029	0.517168	0.966237	1.22884	1.28776				0.687733	1.11965	0.82347	1.03561	0.954613	0.607593	1.39383	0.792202
Lep	0.420326	1.57967	1.06164	1.56189	0.465405	0.911056				0.26411	0.199964	1.43006	0.7643	0.372648	1.61122	4.41055	1.24743
Pparg	0.634451	1.36555	0.665924	0.83787	1.06445	1.43176				0.581734	1.07372	1.15501	1.45891	0.998281	0.372406	1.85085	0.921784
Lipe	0.715648	1.28435	0.408412	1.16598	1.19988	1.22573				0.556452	0.922655	0.817729	0.81673	0.754823	0.540626	1.19336	1.15253
Slc2a4			0.669003	1.20892	0.830482	1.2916							1.10888	0.753416	0.827526	1.75976	1.89228
Ucp1	0.827623	1.17238	0.306748	1.02569	1.10364	1.56393				0.531687	0.883702	0.470593	1.04357	0.589106	0.486974	0.48603	1.11744
Figure S1i
Minutes	IL1R1FF-CD (n=26)																														IL1R1AKO-CD (n=30)
0	7.2	4.3	8.7	7.5	5.8	7.6	6.15	6.9	5.35	7.65	6.6	7.3	6.3	7.6	7.1	4.4	7	6.6	6.2	6.6	6.8	5.3	5.5	6.2	5.8	6.8					8.1	6.1	8.5	8.8	7.6	7.6	8.75	8.5	8	4.85	8.05	6.9	7.6	7.2	7.7	6.7	7.25	7.6	9.5
15	4	3.4	3.9	4.7	4.9	5.4	5.35	5.95	6.8	6.85	7.3	5.3	5.3	5.8	5.5	6.8	9.3	4.2	5.4	3.6	4.2	5.2	4.2	3.1	4.2	4.3					4	4.7	4.9	5.1	7.1	5.4	6.95	8.35	7.65	5.4	6.5	8.7	2.9	6.1	3.8	4.1	5.3	6.9	8.3
30	4.7	4.4	4.4	4.9	4.3	5.8	6.1	5.75	6.7	6.8	6.95	4	3.6	4.4	3.9	6.4	4.7	3.9	4.5	3.4	2.9	5.7	4	3.9	3.8	3.2					3.4	4.7	4.7	3.6	5.2	5.8	7.6	9.15	9.45	5.55	6.3	7	5.2	3.9	4.2	4	4.5	4.4	6.1
60	5.2	6.2	4.2	4.8	4.4	5.8						3.1	3.4	4.3	3.2	4.8	4.7	4.1	3.4	4.2	2.2	3.5	3.3	4.1	3.4	2.2					3.2	5.7	5.2	4.2	4.3	5.8							3.4	2.7	4.2	3.9	3.5	3.8	3.9
90	5.2	6.8	5	5.8	3.5	6						3.4	4.1	4.5	3.2	3.9	4.6	3.7	4.6	3.7	2.9	4.3	3.7	4.1	4.2	2.5					4.6	5.7	8.1	4.7	4.5	6							3.9	2.8	3.8	4.4	3.8	3.6	3.7
120												3.8	4	4.4	4.1	4.6	4.2	4.8	4	3.9	6	4.7	4.2	4.6	4.3	3.5																	5	3.2	4.5	4.3	4.1	4	5.1
Figure S1j
Minutes	IL1R1FF-CD (n=24)																											IL1R1AKO-CD (n=27)
0	8.4	7.25	7.85	7.55	6.4	8.4	7.5	6.35	5.75	5.9	6.6	6.7	7.7	7.6	5.3	7.4	6.4	5.7	6.7	5.1	5.9	6.2	6.1	7.3				6.05	8	8.55	6.8	9	8.85	7.35	8.55	8.35	6.1	6.2	7.8	6.6	5.3	6.9	8.1	6.6	5.8	7.3	6.6	5.6	5.2
15	26.95	8.1	10	19.95	25.4	22.6	20.3667	18.25	22.65	21.6	15.55	21.55	20.05	17.1	19.25	19.35	21.25	17.9	21	19.5	13.8	17.95	21.5	20.7				24.85	20	26.05	19.55	22.05	25.85	19.15	21.85	18.15	19.8	20.0333	19.55	17.7	16.3	22.9	21.5	18.1	16.6667	15.15	17.45	16.05	17.8
30	27.8	8.5	9.8	20.5	18.25	23	18.25	17.0667	17.2	16.9	12.85	18.3	18.05	15.25	16.5	17	20.35	17.7	19.4	15.45	17.35	17.8	13.6	20.2				20.9	16.3	25.4	18.95	21.25	22.15	17.75	19.15	18.75	13.4	18.1	19	19.9	15.25	19.2	18.9	16.5	12	13.75	16.2	13.75	14.55
60	20.4		10.6	11.7	10.4	15.05	11.3		11.8	9.85	13.1	12.8	12.55	10.6	9.65	11.85	14.05	11.6	15.35	11.8	11.7	13.55	10.45	20.05				12.75	16.85	19.7	12.5	12.8	17.6	10.85	14.3	11.2	11.45	10.25	14.65	15.7	10.5	14.75	14.65	11.25	10.95	9.7	11.45	10.05	10.8
90	12.8			8	7.7	10.25	10.85	8.7	8	8.3	12.6	9.6	8.6	11.2	7.1	9.4	9.7	9	10.4	8.5	6.1	9.5	9.4	13.65				10.95	12.05	13.95	9.9	9.1	10.4	9.15	12.75	9.25	8.7	10.2	13.6	12.85	9.8	10.7	9.5	8.9	8.95	8.6	8.8	6.7	8.6
120	8.9			9.6	6.6	10.1	10.3	7.5	9.7	8.9	9.4	7.4	7.5	9.2	6.2	8.2	7.9	8.1	7.7	7.6	7.3	7.2	7.3	8.75				8.15	13.1	11	7.9	9.7	11.2	7.7	8.3	7.3	7.5	9.1	11.1	11.1	7.3	7.6	7.4	7.2	7.1	7.1	6.1	6.9	6.8
Figure S1k
Minutes	IL1R1FF-CD (n=14)																IL1R1AKO-CD (n=16)
0	546.199	598.759	449.567	613.364	603.154	694.836	401.321	513.955	288.927	496.363	239.12	304.06	328.448	465.047			200.322	254.232	261.279	466.408	375.803	325.068	304.869	432.081	315.51	317.084	343.736	361.155	566.808	639.885	628.933	317.607
15	439.648	773.129	419.02	542.905	806.643	664.371	397.353	442.591	450.505	550.653	333.266	377.28	455.124	273.472			437.686	296.531	388.479	536.082	388.96	370.835	308.625	422.013	570.709	417.552	462.087	624.67	569.863	1106.05	761.621	506.233
30	456.152	763.836	566.17	744.261	796.99	574.808	402.199	451.109	432.289	457.719	422.013	414.558	489.575	329.212			453.612	562.436	337.655	576.557	481.356	397.769	257.948	489.764	513.589	507.711	470.731	534.494	573.58	1076.28	682.235	378.199
Figure S1l
Glucose
Minutes	IL1R1FF-Saline-CD (n=12)												IL1R1AKO-Saline-CD (n=10)												IL1R1FF-IL1β-CD (n=12)												IL1R1AKO-IL1β-CD (n=10)
-20	5.9	7.2	8.3	6.7	6.1	7.9	7.2	6.3	6.6	8.6	8.2	8.3	7.5	6.5	6.8	6.6	7.7	6.7	7.6	7.7	8.8	8.9			6.3	5.7	5.9	5.3	8.4	7.5	7.1	5.7	8.7	7.2	6.9	7.1	6.2	7.2	7.3	7.4	7.3	7.3	7.3	6.7	8.7	6.8
0	6.85	7.45	7.05	8	5.2	5.8	8.2	7.2	7.1	8.5	7.4	9.3	7.45	8.3	7.2	6.77	8.6	7.4	6.8	7.1	7.8	8.4			8.55	7.75	6.5	6.4	9.4	7.8	8.6	7.4	8.5	8.2	9.5	8.1	8.05	8.6	7.4	7.4	8.4	8.6	9.1	6.6	8.2	7
15	25.45	22.7	20.05	20.55	21.05	19.9	19.2	18.55	20.45	18.1	18.55	22.15	23.1	21.6	17.8667	18.65	21.15	15.75	17.35	14.4	16.7	20.45			18.2	19.2	17.3	20.55	17.05	15.95	17.25	19.35	16.2	16.2	13.9	19.8	19.85	21.35	18.95	19.8	22	17.3	18.1	14.3	15.6	18
30	23	23.25	20.45	18.9	20.15	18.7	19.75	19.1	20.05	20.7	21.4	26.15	21.25	20.55	19.05	20.05	23.2	19.15	15.85	17.5	14.9	19.65			13	9.65	10.75	12.85	9.15	10.95	10.85	9.85	10.35	9.3	8.9	11	15	14.25	11.15	10.55	10.7	11.35	12.85	8.4	10.85	9.5
60	14.5	17.8	15.6	13.05	10.35	12.6	13.85	13.05	13.2	14.4	11.8	16.5	16.15	13.85	12.9	13.15	17.3	14.5	10.25	9.8	7.7	14			6.35	6.5	5.1	4.9	5.3	5.2	5.85	5.25	6	4.55	5.35	5.45	7.1	5.8	5.4	5.1	6.3	5.05	6.4	5.75	5.7	5.05
90	7.95	10.75	9.95	8.8	7	9.8	8.85	9.3	8.2	10.2	8.2	11.4	9.3	9.5	8.1	7.3	10.4	10.6	8.4	7.9	8.1	10.75			4.3	4.3	3.3	3.8	3.1	3.4	4	3.2	4.1	3.4	3.5	3.4	4.1	3.8	3.8	3.3	4.3	3.65	4.2	3.1	4.5	4.3
120	6.4	7.7	7.5	6.3	5.8	7.1	7.7	6.6	7.2	8.6	6.6	8.3	5.2	7.7	6.3	6.7	8.1	7.3	6.3	7.5	6.7	7.4			3.4	3.5	2.9	3.5	2.9	2.9	3.4	3.8	3.3	3.3	2.9	3.1	3.6	3.3	2.9	3.1	3.1	3.4	3.4	2.7	3.6	3.2
Insulin
Minutes	IL1R1FF-Saline-CD (n=12)												IL1R1AKO-Saline-CD (n=10)												IL1R1FF-IL1β-CD (n=12)												IL1R1AKO-IL1β-CD (n=10)
-20	623.401	154.529	271.727	225.16	255.277	298.997	412.726	490.722	303.158	500.847	141.622	166.465	303.431	68.5871	240.301	209.157	246.147	452.747	224.08	247.766	212.107	526.737			359.151	350.506	188.551	347	365.949	285.879	440.61	254.865	391.057	432.741	362.268	394.736	371.4	432.453	232.526	254.714	294.007	510.147	453.11	483.186	375.618	522.226
0	444.5	247.303	240.301	223.914	416.342	236.14	280.685	378.157	322.89	480.422	128.772	311.175	207.171	424.646	263.605	259.19	263.056	239.881	226.024	226.024	200.26	634.353			680.103	941.707	337.658	351.378	548.044	356.144	811.685	203.803	881.759	667.275	502.518	411.94	527.886	260.852	298.004	413.289	305.873	550.383	643.394	743.086	647.198	582.148
15	804.027	619.531	327.184	369.311	520.605	436.864	281.763	696.623	420.13	467.462	106.59	397.983	444.5	321.144	280.704	192.813	220.773	315.61	222.776	331.921	227.955	943.986			870.368	2038.53	708.954	979.484	1237.98	608.646	1041.7	714.555	1054.33	672.546	1237.77	784.973	894.025	660.317	479.514	500.56	912.315	838.357	804.905	1482.27	1088.13	1263.49
30	1059.06	493.624	363.836	309.747	913.538	393.786	423.984	630.762	490.041	483.875	167.295	420.517	746.031	504.816	329.025	211.783	323.012	399.195	287.632	305.178	313.645	627.71			900.429	1440.52	731.088	1121.07	847.92	579.415	1173.01	476.251	1106.12	509.487	1096.81	628.543	1088.46	862.51	888.626	712.681	262.506	1188.81	894.11	1004.18	804.224	710.295
Figure S1m
Glucose
Minutes	IL1R1FF-Saline-CD (n=12)												IL1R1AKO-Saline-CD (n=9)												IL1R1FF-IL1β-CD (n=12)												IL1R1AKO-IL1β-CD (n=9)
-20	4.6	8.7	7.3	6.1	5.5	7.3	6	6.4	7.2	7.9	5.9	6.8	7.3	5.9	7.5	6.3	4.1	7.9	6.2	6.6	8.2				6.1	5.1	8.2	4.9	8.5	8.6	6.2	5.4	7.8	5.9	6.7	6.4	6.4	8.2	5.4	5.6	5.8	6	6.8	5.9	7.8
0	5.8	9.1	8.4	7.3	5.7	8.6	8.6	7.4	8.6	10	6.6	9.1	9.7	8.6	9.6	6.9	5.7	9.8	6.9	8.6	8.7				7.9	6	9.3	4.9	8.7	9.3	9.3	9.8	7.7	8.8	7	7.9	9.7	8.9	7.4	9.1	6.9	8.4	9.3	7.9	8.6
15	18.55	21.2	20.7	21.25	16.25	19.55	19.4	21.35	23.55	23.6333	18.65	19.15	19.8	22.3	24.9	18.55	17.9	20.65	19.6	17.85	18.95				17.55	14.45	16.2	12.4	16.95	14.2	17.85	24.2	18.5	15.05	14.05	17.2	15.1	17.35	14.4	17.9	19.15	16.4	19.9	11.75	10.65
30	14.55	21.05	22.15	20.05	11.6	19.75	20.7	15.95	21.3	22.2	20.6	21.05	23	22.4	21.95	18.5	13.95	17.65	20.15	23.3	17				8.95	7.9	13.15	9.8	9.65	8.4	14.65	14.25	11.25	13.2	12.1	14.25	14.95	11.35	8.55	10.3	12.25	11.5	12.15	5.55	11.45
60	7.8	13.75	12.2333	12.5	8.1	13.2	16.65	12.55	18.35	16.1	14.95	16.45	14.8	16.45	17.75	11.05	6.8	15.7	13.5	19.4	12.2				5.85	4.55	6.4	6.2	6.1	4	8.9	7	6.05	6.4	5.7	6.25	7.1	6.65	5.55	6.1	5.75	5.95	7.1	4.15	6.95
90	6.1	10.7	10.05	8.6	6.5	9.1	10.2	9.3	13	11.35	8.95	11.25	10.5	10.1	10.4	8	6.3	10.75	10.4	11.55	8.5				3.6	2.8	4.6	4	4.2	2.8	6.75	4.4	4.8	5	3.65	3.9	5.3	4.2	4.4	3.4	3.5	4.05	4.7	3.3	4.3
120	5.7	8.25	8.2	6.7	5.4	7.2	10.25	8.5	10	8.7	8.8	12.85	8.75	8.15	8.3	7.7	5.1	8.1	7.6	9.4	7.8				3.1	2.9	3.2	2.4	2.6	3.4	4.2	3.2	3.5	3.6	3.3	3.1	3.2	3.4	3.3	3.3	3.1	2.7	3.9	3.1	3
Insulin
Minutes	IL1R1FF-Saline-CD (n=12)												IL1R1AKO-Saline-CD (n=9)												IL1R1FF-IL1β-CD (n=12)												IL1R1AKO-IL1β-CD (n=9)
-20	512.837	683.51	574.979	460.238	747.87	442.77	786.111	631.092	925	779.44	354.533	462.228	861.647	747.407	612.435	375.761	193.489	622.99	1084.69	746.534	581.007				570.085	415.083	620.298	634.727	572.392	523.764	1178.05	445.775	670.082	815.726	569.441	1199.86	448.42	594.506	341.175	901.004	559.312	954.272	735.626	591.622	1409.59
0	433.099	572.68	426.187	434.903	683.76	376.572	852.112	544.59	1080.69	525.416	239.559	460.356	808.237	456.442	544.78	340.296	99.425	823.078	787.869	583.55	332.701				885.956	1007.37	1272.46	834.652	1179.12	461.613	1277.1	804.301	825.141	985.513	831.304	1238.41	477.182	873.564	352.013	2275.6	1193.17	1836.48	1328	1277.87	2038.77
15	728.433	616.241	450.874	536.029	1161.52	621.915	1142.55	290.391	1610.17	508.192	755.702	684.116	751.34	836.981	819.704	456.096	189.262	922.283	662.853	869.267	366.164				1257.44	835.288	1218.86	1382.68	2263.32	636.842	2702.47	497.198	1904.49	1493.02	1227.98	2654.27	976.203	1205.52	887.168	2246.35	1402.21	1529.16	1802.42	3568.2	2177.48
30	825.709	608.336	450.874	823.783	1289.29	662.303	1057.07	392.117	1055.71	827.2	434.393	570.478	722.733	674.992	726.774	432.376	418.811	800.077	606.012	403.139	281.359				1129.33	740.892	1441.05	795.095	1114.29	390.541	1499.73	68.5871	1266.3	1552.7	1016.54	1583.63	1850.19	1169.13	643.153	2360.76	1280.75	1600.48	1656.42	964.457	2351.61
Figure S1n
Minutes	IL1R1FF-CD (n=15)																	IL1R1AKO-CD (n=17)
0	6.6	4.7	5.6	6.7	4.2	6.7	7.6	6.3	6.1	7.6	7.6	6.9	7.9	4.9	6.8			8.3	5.8	6.2	6.2	6.4	4.7	6	5.9	6.4	7.3	7.1	6.2	8.3	5.9	5.9	6.2	6.2
15	2.9	3.1	4.9	5.9	3.1	4.8	8.4	3.2	5.3	5.1	4.3	3.6	6.1	3.5	3.6			5.8	3	4.9	3.7	5.1	4.2	4.4	4.2	3.8	3.9	4.3	4.9	4.9	3.5	5.2	4.8	3.2
30	2.8	3.7	3.6	4.7	2.7	3.9	5.7	3.7	5.3	5.3	4.7	4.1	4.9	3.6	3.7			4.7	3.2	4.7	3.3	4	4.2	3.7	3.6	4	4.3	4.1	4.1	5.2	3.2	4.2	4.8	3.4
60	2.4	3.6	4.4	4.1	2.3	3.5	5.8	3.7	3.9	3.3	4.2	2.8	4.4	4	3.6			4.2	2.6	4.4	1.9	3	2.8	4.3	4.3	2.6	4.2	3.9	3.7	4.5	2.4	3.8	4.2	4.3
90	3.8	3.8	4	4.4	2.1	4.5	6.3	4.5	4.7	3.6	5.4	3.8	4.6	4.5	4.2			3.9	2.7	5.7	1.4	3.4	2.8	4.2	4.4	3.4	3.3	2.9	4.3	4.3	3.4	4.3	5	4.2
120	3.8	3.8	5.1	4.7	2.9	4.4	6.1	4.7	6.5	4.1	4.9	3.8	4.8	4.2	3.5			4	3.4	4.7		4.1	3.8	4.1	5.1	4.6	3.8	5.3	4.4	4.9	3	4.3	4.7	4.1
Figure S1o
Minutes	IL1R1FF-CD (n=15)																			IL1R1AKO-CD(n=19)
0	6.3	3.6	5.9	6.7	3.6	6.2	7.7	6.6	6.1	6.75	7.1	10.2	6.2	6.3	7.9					5.3	5.8	5.7	6.6	6	5.8	6.4	6.2	7.4	6.2	7.6	8.2	5.35	8.55	5.5	4.2	7	7.1	4.6
15	19.2	18.85	18.75	21.7	18.15	15.65	24.5	18.4	24	21.05	25.2	24.3	20.4	23.65	17.6					23.95	18.25	18.2	19.15	20.2	23.4	23.7	24	19.8	22.7	21.3	23.75	18.4	9.35	23.05	18.8	19.55	22.85	21.8
30	17.45	12.3	17.65	20.4	11.85	17.85	26.3	17.85	25.3	20.55	22.15	24.4	20.85	16.85	16.1					20.05	16.65	14.05	15.65	14.4	18.85	17.35	22.35	17.65	23.85	21.05	21.25	21.6	10.7	20.95	13.95	21.25	17.5	11.85
60	13.5	6.7	11.15	15.4	6.65	14.8	19.6	12.25	24.55	15.45	14.45	15.85	16.9	10.1	10.55					15.85	12.6	8.5	13.8	10.15	13.75	12.2	16.9	12.45	17.6	14	17.7	14.8	9.55	10.85	8.5	14.9	11.45	7.95
90	10.55	5.1	9	12.15	5.55	13.5	14.35	9.65	18.35	12.25	11.1	13.2	10.65	7.8	9.6					12.8	8.25	8.1	10.05	8.85	10.1	9.8	10.3	9.65	13.3	10.75	12.2	11.4	10.15	8.6	6.8	10.85	9.3	6.3
120	9.5	4.9	7.9	9.8	5.5	10.7	11.65	8	12.45	9.5	9.1	9.75	9.7	6.4	7.7					11.15	8.1	6.2	9.1	7	9.6	8.2	8.4	8	11.05	8	9.95	8.8	8.7	7.2	6.3	9.7	9.1	6
Figure S1p
Minutes	IL1R1FF-CD (n=15)																			IL1R1AKO-CD (n=19)
0	1144.92	611.479	607.641	822.824	686.78	1204.99	835.393	926.795	479.344	1179.41	705.146	558.137	619.775	677.743	520.861					959.5	787.909	416.819	652.884	1118.62	666.97	686.06	715.369	622.558	1122.89	689.417	704.825	556.523	1262.39	932.998	1885.66	628.098	1092.17	1265.21
15	886.383	141.592	922.44	954.92	1122.28	1433.52	1251.05	780.913	359.887	486.419	1241.31	694.073	834.143	1045.44	174.078					761.35	1264.3	662.363	1247.93	624.432	922.792	513.972	701.932	592.937	758.442	846.308	969.51	680.263	1335.26	889.483	1908.44	884.298	1249.48	2231.14
30	282.468	548.191	836.331	889.17	987.683	1524.45	1088.18	1053.28	540.211	341.694	905.2	853.914	1491.15	1189.7	879.466					966.909	682.45	667.179	1119.57	582.768	1158.27	280.478	506.208	831.639	641.703	825.938	1036.81	633.494	959.67	1156.08	2188.89	807.509	1452.06	1625.91
Figure S1q
Minutes	IL1R1FF-CD-Saline (n=9)									IL1R1FF-CD-IL1β (n=8)									IL1R1AKO-CD-Saline (n=6)									IL1R1AKO-CD-IL1β (n=6)
-120	5.7	8.5	7.1	7.2	7	7.9	8.2	7.5	7.7	6.7	7.3	6.5	6.8	8.2	5.7	8.1	7.9		6.5	6.8	7	7.8	6	8.3				6.7	6.8	6.6	8.4	8.7	7.7
0	4.4	6.6	9.1	8.5	8.9	7	6.3	5.4	7	3.6	3.6	4.6	3.9	4.4	6.2	3.7	3.9		5.8	6.8	9.2	7.2	8.7	7.8				3.4	4.3	3.9	5.1	5.4	3.8
15	4.3	5.9	5.6	7.3	9.2	7.6	8.9	5.2	7.8	3.2	3.2	5.3	4.4	3.7	4.9	3.3	4.4		5.6	5.2	7.6	11.4	7.2	5.7				2.5	4	3.7	5.2	3.9	4.9
30	3	5.3	5.1	6.3	6.4	7.3	7	3.8	7.8	2.1	2.5	4.6	3.3	3.6	5.1	3.3	4.4		4.6	4.1	7.1	7	5.5	5.7				2.1	2.8	3.4	4.2	3.9	4.9
60	2.5	4.9	3.4	7.6	5.8	6.8	6.9	3.3	8	2.7	2.7	4	3.5	3.4	5.1	3.1	3.8		4.7	3.4	5.2	6.4	5.2	4.1				2	2.8	3.7	3.2	3.6	3.2
90	2.6	4.5	4.4	7.5	5.3	7.1	6.7	4	8.2	3.1	2.9	3.4	3.5	3.7	4.7	3.3	3.7		5.1	3.7	7.3	8.2	6.6	5.3				2.4	3.3	3.4	3.8	3.3	2.9
120	3.5	6.1	4.4	6.9	5.6	7.3	8.2	3.6	7.9	2.8	3.6	3.4	3.9	3.2	4.6	3.6	3.9		5.1	3.9	5.7	8.4	5.7	4.9				3.2	3.3	3.2	4.3	3.9	3.3
Figure S1r
Minutes	IL1R1FF-CD (n=26)																															IL1R1AKO-CD (n=31)
0	7.95	5.6	9.15	5.25	5.6	6.55	6.4	7.5	5.9	7	7.2	8.9	5	6.4	5.9	4.45	5.3	6.2	6.75	7	6.5	5	6.45	8.35	5.6	6.35						5	9.1	7.9	5.55	8.5	8	7.35	10.5	8.15	7.9	7.45	7.55	7.1	7.6	6.8	6.7	8.1	5.7
15	6.13333	3.15	6.2	4.3	2.3	2.6	3.3	4.9	2.85	4.55	4	3.9	4.7	4.6	5.1	4	6.2	5.35	3	4.96667	4.45	3.65	4.86667	5.05	4.55	4.03333						3.05	6.95	4.3	4	3.15	4.05	3.45	5.65	4.35	3.75	3.55	5.45	4.9	5.9	3.1	5.1	5.8	3.4
30	3.75	2.95	3.5	3	2.55	2.25	3.1	3.9	2.6	4.3	3.8	3.7	5.2	4.3	4.1	3.9	4.3	4.05	2.85	4.4	5.53333	3.65	4.35	5	3.95	3.7						2.2	4.9	3.45	3.55	2.3	3	3.1	5.05	3.4	3.05	3.25	3.55	4.4	4.1	3.6	4.6	5.9	3.6
60	3	1.8	3.1	2.4			1.85	2.85	2.25	2.7	3.7	3.6	3.7	4.6	4.4	4.3	3.6	3.9	1.2	4.95	3.5	2.7	2.5	4.35	2.8	2.7						2.3	3.7	1.9	2.9		1.8	2.25	2.2	2.4	1.7	2.55		4.1	4	2.7	4	5.1	2.6
90	2.2	2.7	2.4	2.2			1.8	2.05	1.85	3.15	3.5	4.2	3.8	5.4	4.3	4.8	3.9	4.9	3	5.6	5.25	3.1	2.45	4.75	3.15	3.2						2.8	3.2	1.4	2.1		2.9	2.85	1.2	2.2	1.55	2.45		4.5	4.5	3.1	4	5.2	3.2
120												5.2	3.8	5.3	5.4	4.8	5.1	5.3	3.95	6.1	5.05	3.65	4.05	5.2	3.95	4.1																		5.9	5.2	3.9	5.3	5.6	4.1
Figure S1s
Minutes	IL1R1FF-CD (n=25)																															IL1R1AKO-CD (n=31)
0	7.6	6.9	8.4	5.6	6.45	4.85	5.9	5.9	7.3	5.25	8.9	5.4	8.2	6.1	4.7	6	4.2	5.9	5.7	7.1	6.1	8.1	4.85	4.15	5.65							5.65	7.95	9.9	6.55	8.3	9.6	6.3	8.6	8.2	7.85	6	8.55	6.1	6.8	5.4	7.3	6.5	5.8
15	12.65	26.6	26.1333	19.15	18.1	16.9	22.05	19.2	13.35	12.1	19.55	23.85	24.95	23.4	19.2	23.15	11.9	19.6	8.7	24	23.95	23.5	21.3	19.6	18.2							21.45	24.65	26.25	22.7	22.7667	23	21.7	21.05	23.8	20.75	25.4	25.9	16.7	22.15	19.2	17.7	23.9	23.1667
30	13.25	21	22.95	20.35	15.15	15.55	19.95	20	18.15	18.65	20.4	16.7	25.95	26.8	23.25	25.55	9.45	17.4	8.25	26.6	22.7333	22.35	18.6	16.8	13.35							15.05	24.35	25.2	27	24.05	26.75	19.1	21.2	20.75	21	24.3	23.4	19.5	23.55	16.15	17.35	25.1	21.3
60	11.5	14.75	18.6	19.05	15.35	13.85	17.6	13.6	19.15	17.3	16.6	14.6	19.7	23.9	11.7	23.5	7.8	9.75	9.3	23.8333	17.5	14.75	10.65	9	7.85							10.3	20.05	16.55	27.8	21.05	20.45	13.2	17.85	15.75	14.9	17.9	17.35	17.75	17.1	13.6	14.7	20.15	14.2
90	10.65	10.9	12.85	13.3	7.45	12.2	13.75	9.1	20.6	14.85	14.15	6.45	12.15	18.3	8.65	19.1	6.7	6.9	9.8	17.5	11.45	10.65	9.3	6.9	8.3							8.55	14.1	13.0333	15.9	12.35	14.5	9.85	14.65	12.5	10	14.8	12.6	15.1	12.45	9.9	10.95	13.4	9.2
120	7.6	7.8	9.9	10.1	7.2	9.25	13.8	9.7	18.35	13.3	10.45	6.2	9.9	13.2	6.55	16.45	8.6	7.1	9.85	12.5	9.7	11.95	9.1	5.8	7							7.2	10.7	12.9	9.1	11	10.2	9.7	12.9	12.5	9.85	12.45	11.85	12.5	9.7	8.05	9.15	9.75	7.6
Figure S1t
Minutes	IL1R1FF-CD (n=15)																			IL1R1AKO-CD (n=19)
0	1078.67	1069.72	713.125	946.408	913.084	1159.09	692.88	974.659	792.874	1053.19	879.732	711.752	674.214	573.652	338.848					1326.87	1389.76	632.468	1798.12	734.709	634.328	1252.45	262.603	315.48	726.931	426.101	766.253	266.436	290.055	533.222	853.725	588.947	899.22	637.177
15	850.468	1190.21	841.154	1687.83	962.618	1424.33	280.808	1215.93	1003.44	1470.85	678.987	1051.81	923.968	329.395	426.468					1763.99	1607.02	1285.36	2172.52	1247.53	1497.17	1180.31	652.247	172.121	598.686	598.962	735.354	838.595	335.273	884.537	1333.4	959.815	679.561	952.885
30	346.119	1561.8	800.865	1118.04	1352.03	1840.88	438.437	1087.33	980.912	1413.31	1331.11	840.681	80.0305	80.0305	80.0305					1510.73	1054.82	1234.53	2680.36	810.243	1407.37	1075.66	638.488	366.388	466.037	438.795	1195.65	1326.54	1187.43	1217.78	80.0305	80.0305	80.0305	80.0305
Figure S1u
Adipocytes Area (μM2)	IL1R1FF-CD (n=9)									IL1R1AKO-CD (n=9)
0	0	0	0	0	0	0	0	0	0	0	0	0	0	0	0	0	0	0
500	6.34518	14.7887	11.4019	11.6866	17.3529	30.975	13.2512	19.349	19.5502	11.3821	13.594	14.158	9.44444	13.8643	16.1572	17.5556	15.6627	18.0207
1000	5.58376	11.7371	8.2243	11.2882	11.1765	22.1743	9.09091	12.6582	10.0346	11.7073	12.1043	8.04769	8.14815	10.6195	8.29694	14.7778	10.7095	10.4874
1500	5.58376	9.85915	6.16822	9.42895	8.82353	19.0682	8.93683	7.77577	6.05536	9.10569	8.37989	8.94188	9.44444	10.472	5.45852	13.4444	13.253	9.8966
2000	6.09137	6.57277	6.35514	11.6866	9.55882	12.3382	7.24191	6.14828	5.36332	8.78049	6.51769	8.49478	4.25926	8.25959	3.49345	13.4444	10.8434	6.94239
2500	5.32995	5.6338	5.42056	9.69456	9.55882	6.72994	8.47458	4.70163	6.57439	6.99187	3.91061	9.538	6.85185	8.11209	3.93013	11.2222	9.63855	9.30576
3000	5.32995	5.6338	7.28972	9.82736	6.47059	4.48663	10.7858	6.50995	5.0173	7.96748	5.95903	8.79285	5.37037	9.29204	5.67686	11.3333	11.3788	9.45347
3500	4.06091	3.28639	6.72897	9.03054	6.32353	1.81191	7.70416	5.96745	6.40138	6.50406	5.02793	9.68703	7.59259	8.99705	4.14847	6.88889	6.96118	8.71492
4000	6.09137	4.22535	5.60748	7.70252	6.91176	1.46678	8.16641	4.5208	6.05536	5.20325	6.14525	7.6006	8.14815	5.8997	5.45852	5.55556	5.75636	6.94239
4500	6.34518	3.99061	7.28972	7.56972	5.58824	0.69025	6.47149	4.70163	4.49827	4.39024	5.21415	5.81222	6.66667	6.78466	4.80349	2.55556	4.95315	5.613
5000	4.31472	3.52113	5.60748	5.17928	5.73529	0.0862813	6.77966	3.9783	6.92042	4.39024	4.09683	6.70641	5	4.71976	3.49345	1.11111	3.74833	4.87445
5500	6.85279	3.52113	6.35514	2.25764	3.52941	0.172563	3.698	2.53165	3.97924	5.69106	4.09683	3.57675	7.96296	5.8997	4.14847	0.777778	2.67738	3.39734
6000	3.04569	4.46009	5.98131	1.99203	1.61765	0	2.61941	3.9783	3.97924	3.41463	3.53817	4.02384	5.37037	2.80236	5.67686	0.666667	2.27577	1.62482
6500	2.79188	2.34742	4.48598	1.59363	2.05882	0	3.54391	3.61664	3.63322	2.60163	3.53817	2.3845	5.37037	1.47493	2.62009	0.333333	0.669344	1.03397
7000	3.80711	3.99061	2.42991	0.398406	2.05882	0	1.07858	3.07414	3.11419	3.25203	3.72439	1.19225	4.62963	0.58997	5.02183	0	0.803213	1.4771
7500	2.53807	4.69484	2.99065	0.132802	1.32353	0	0.770416	1.98915	3.11419	2.43902	2.7933	0.149031	1.48148	0.442478	5.67686	0	0.133869	1.4771
8000	3.80711	2.8169	2.61682	0.132802	0.588235	0	0.46225	2.71248	2.24913	1.95122	3.16574	0.447094	2.03704	0.294985	4.36681	0.111111	0.267738	0.295421
8500	2.79188	2.34742	0.934579	0.132802	0.588235	0	0.46225	1.44665	0.865052	1.46341	2.04842	0.298063	0.555556	0.58997	4.58515	0	0	0
9000	2.03046	2.11268	2.05607	0	0.588235	0	0.308166	1.62749	0.865052	1.13821	0.744879	0	1.2963	0.442478	1.0917	0	0.133869	0.295421
9500	2.28426	1.40845	0.186916	0.132802	0.147059	0	0	0.361664	0.519031	0.97561	0.744879	0	0	0.294985	2.40175	0	0.133869	0
10000	1.77665	0.469484	1.1215	0.132802	0	0	0	0.542496	0.346021	0	0.931099	0.149031	0.185185	0	0.873362	0	0	0
10500	2.28426	0.938967	0.560748	0	0	0	0	1.08499	0	0.162602	1.11732	0	0	0	0.873362	0	0	0
11000	2.28426	0.469484	0.186916	0	0	0	0.154083	0.542496	0.519031	0.325203	0.558659	0	0.185185	0	0.436681	0.222222	0	0
11500	2.53807	0.704225	0	0	0	0	0	0	0.17301	0.162602	0.18622	0	0	0	1.0917	0	0	0.14771
12000	1.26904	0.234742	0	0	0	0	0	0	0.17301	0	0.744879	0	0	0	0	0	0	0
Figure S1v
	IL1R1FF-CD										IL1R1AKO-CD
Il1r1	1.65327	0.799811	1.20041	1.45373	0.397202	0.495578	0.755101	0.970558	0.796302	1.47804	0.474643	0.734833	0.657543	0.850023	0.240447	0.384805	0.710443	0.97849	0.563975	0.411977
Il6	1.49308	1.27758	1.01353	1.35447	0.395855	0.465475	0.502169	1.24439	1.23873	1.01471	1.1482	0.981132	1.04774	0.737271	0.226807	0.831467	1.13992	1.07222	0.820023
Cxcl1	0.992944	1.11962	0.967761	1.27622	0.873473	0.769982	0.693957	1.32965	1.01967	0.956717	1.37994	0.646437	0.828989	0.694641	0.378489	1.5111	1.46453	0.61935	0.985818	0.809746
Adipoq	0.983817	1.33077	0.708497	1.01121	0.979631	0.986079	0.813895	0.786337	1.69546	0.704304	2.34083	0.783982	1.83573	0.894907	0.958561	3.07871	1.97882	0.631429	1.14224	1.18123
Lep	1.32528	1.29727	0.814337	1.02504	0.538474	0.999606	0.985078	0.777604	0.975799	1.26152		0.781016	1.12194	0.917734	1.01122	0.536323	0.787622	0.563844	0.979943	0.702896
Pparg	0.651223	0.988011	0.662346	1.26837	1.20188	1.22817	1.00653	1.245	0.890013	0.85846	2.33434	0.74593	1.4982	1.2812	1.20898	1.70978	1.61728	1.57022	1.26328	1.07564
Slc2a4	0.614316	1.45677	0.545508	0.851641	1.51416	1.01761	1.38837	1.10083	0.532337	0.978467	3.4481	0.343192	1.52641	0.791593	1.31389	1.24288	1.80243	1.30523	1.19808	1.02527
Figure S1w	IL1R1FF-CD											IL1R1AKO-CD
Pancreas	337	526	343	309	445	305	247	337	275		317	406	367	309	322	295	334	340	300	302	282	284
Liver	2040	1348		1482	1278	1607	1208	1654	1204		1721	1342	2061	1496	1640	1567	1675	1871	1300	1594	1400	1436
Figure S1x	IL1R1FF-CD											IL1R1AKO-CD
	47.54	41.69	42.33	37.72	35.83	37.64	35.06	40.66	28.29	43.24	42.6	38.57	46.49	37.74	41.28	39.66	41.88	44.67	33.76	35.58	36.92	36.78
[truncated: 13 more columns]

## Sheet: Figure S2
Figure S2a	IL1R1FF-HFD										IL1R1AKO-HFD
	21.93	34.54	30.8	32.35	28.31	36.88	27.09	29.29	25.75	24.53	27.32	28.21	32.48	38.85	27.08	23.9	22.75	33.42	24.46	28.47
Figure S2b
Minutes	IL1R1FF-HFD (n=10)										IL1R1AKO-HFD (n=10)
0	7.55	8.8	6.55	6.8	4.6	5.3	7.5	7.4	7.85	7.75	6.55	5.66667	6	5.8	5.2	6.3	5.25	6.45	7.75	7.95
15	2.6	4	3	3.6	2.75	2.7	4.25	3.15	3.75	4.25	3.75	3.65	3.35	2.9	1.95	3.15	3.55	3.75	3.7	4.65
30	2.9	3	2.4	2.6	2.9	3	4.4	3.75	3.95	3.85	2.45	2.5	1.75	2.35	1.6	2.7	4	3.85	3.1	3.15
60	3.4	1.95	1.65	2.15	4.35	3.75	5.3	3.45	3.8	4.15	3.05	2.1	1.53333	2.15	1.3	3.25	3.8	3.5	2.53333	5.45
90	3.55	3.25	2.95	2.25	5.4	4.45	7	4.15	5	5.35	3.35	2.65	3.15	3.3	2.05	4.2	4.4	4.3	3.85	4.9
Figure S2c
Minutes	IL1R1FF-HFD (n=10)										IL1R1AKO-HFD (n=10)
0	7.25	8.5	6.35	7.4	4.45	6	6.65	4	8.05	7.5	6.3	6	5.25	7.2	6.6	7.75	5.25	7.25	5.8	8.95
15	18.3	22.7	17.6	24.75	22.6667	17.1	20.2	21.45	24.7	23.2	18.4	20.4	21.25	15.6	24.25	20.8	20.1333	23.7333	27.15	23.55
30	24.9	27.8	26.85	24	23.95	22.1	26.45	20.2	26.7	24.5	21.6	22.15	20.3	21.8	27.35	27.8	23.65	24.75	21.65	22.45
60	17.25	26.4	23.2	18.2	20.7	16.7	20.3	13.7	20.4	15.15	19.55	15	13.75	22.2	24.2	19.85	14.65	17.9	16.4	13.6
90	10.35	20.25	14.65	9.15	16.4	8.8	13.35	8.6	13.25	10.15	12.95	8	8.7	12.4333	16.7	12.1	11.1	10.5	9.1	9.45
120	6.8	11.95	7.9	7.15	9.35	7.55	11.3	6.35	10.5	9.35	6.1	7.6	7.15	9.95	9.6	8.65	7	8.5	7.8	7.4
Figure S2d
Minutes	IL1R1FF-HFD (n=13)													IL1R1AKO-HFD (n=10)
0	7.9	9.9	8.9	7.9	5.4	8.2	5	7.4	7.9	9	9.1	8.9	9.7	10.9	9.7	7.9	7.8	6.6	7.7	6.3	8.3	7.9	8.1
15	21.95	23.05	15.3	18.1	17.3	18.5	22.85	22.7	20.95	23.1	21.7	23.95	22.9	24.35	20.75	23	22.25	21.75	26.3	24	23.2	14.6	19
30	24	27.1	21	22.55	20.9	23	19	27.35	26.8	24.6	26.85	26.8	26.1	22.9	25.95	27.3	20.65	21.95	24.4	23.7	25.4	20.3	20.6
60	27.1	29.6	23.95	24.55	18.25	25.7	12.65	26.25	26.65	33.5	26.75	44.8	38.8	23.5	25.4	27.5	18.75	27.65	24.2	23.05	26.6	23.1	40.9
90	25.2	25.3	22.7	21.45	14.2	26.3	9.55	23.45	27.1	31	24	23.55	26.45	27.15	27.4	27.8	14.3	18.05	21.85	16.4	27.9	21.4	24.8
120	19.4	24.75	17.55	14.1	12.15	20.35	7.45	23.75	21.2	22.4	17	26.45	19.45	18.45	22.75	20.7	10.65	16.05	16.7	13.15	20.5	16.75	24
Figure S2e
Minutes	IL1R1FF-HFD (n=13)													IL1R1AKO-HFD (n=10)
0	4942.54	3647.48	2235.63	3059.39	926.514	1655.84	933.06	3826.92	1367.16	1956.75	2034.01	1135.77	1927.17	2772.5	6992.8	903.168	5380.39	2198.69	923.629	1438.69	3218.6	1386.48	1516.22
15	4477.77	3649.32	2781.28	3853.43	942.414	1550.64	1308.71	3127.77	1197.81	2304.41	2374.89	1065.73	1787.99	4336.57	4125.11	2010.11	5959.1	2389.27	1390.52	1474.85	1967.94	1371.95	1105.99
30	4664.28	2014.48	1838.04	2806.54	658.418	1028.32	307.82	3031.13	1043.53	1766.96	1800.83	1107.24	1440.49	3554.89	1330.73	1261.03	2353.11	1862.54	893.698	1156.93	424.529	1505.66	1474.85
Figure S2f
Minutes	IL1R1FF-HFD (n=13)													IL1R1AKO-HFD (n=9)
0	8.5	6.8	8.7	8.6	8.2	7.7	7.4	7.1	8.7	7.6	7.6	8.1	9	8.9	6.6	9.2	9.3	7.6	6.9	7.8	8.4	7.6
15	14.4	17.4	14.55	14.3	18.05	16.4	25.2	17.85	22.1	19.15	17.75	15.3	15.65	20.05	20.3	28.8	17.75	20.2	17.65	19.7	12.95	16.6
30	21.95	19.8	21.25	18.65	37.8	20.55	33.6	22.55	27.2	23.85	23.85	16.65	18.15	21.4	22.9	27.7	21.55	19.35	20.45	20.05	26.55	17.7
60	15.7	19	18.2	17	29	20.05	24.35	22.2	30.1	27.8	20.65	19.1	21.25	18.7	23.8	25.5	21.15	17.25	20.25	14.95	27.8	24.95
90	15.75	14.8	17.4	13.9	25.9	15.4	20	16.3	27.8	27.8	20.65	17.0333	16.15	13.05	17.5	20	18.5	16.5	16.5	17.6	26.65	21.85
120	12	10.9	15.75	9.4	26.5	12.4	18.05	12.9	14.75	22.95	14.4	13.15	10.85	10.25	13.95	16	15.9	14.15	9.9	14.75	15.85	12.75
Figure S2f
Minutes	IL1R1FF-HFD (n=13)													IL1R1AKO-HFD (n=9)
0	578.332	714.398	339.812	68.5871	2387.19	68.5871	68.5871	1080	351.773	3658.86	3789.35	6180.43	3799.59	3530.35	4653.86	68.5871	1349.99	3280.83	68.5871	5219.06	5891.63	4501.45
15	547.012	2540.58	68.5871	68.5871	2814.65	1082.06	2625.97	68.5871	388.817	4335.14	4988.34	4537.04	5604.45	5750.41	68.5871	228.823	3417.86	4862.42	544.99	7575.6	4634.51	5213.48
30	571.516	1346.11	68.5871	68.5871	2239.82	2131.92	2975.59	2670.66	340.597	3191.05	4358.34	3780.91	5279.31	846.472	166.838	68.5871	3546.53	601.589	1899.13	6918.27	3518.52	4299.09
Figure S2h
Gonadal Adipocyte Area (μm2)	IL1R1FF-HFD (n=5)					IL1R1AKO-HFD (n=5)
0	0	0	0	0	0	0	0	0	0	0
500	15.5875	18.5083	15.5131	12.0316	25.5422	18.4211	23.3279	10.25	11.6564	20.2247
1000	10.7914	10.221	12.1718	9.46746	17.1084	13.3603	16.8026	6.25	9.20245	11.236
1500	6.95444	9.66851	9.54654	9.66469	13.253	10.5263	10.7667	6.25	7.36196	10.1124
2000	9.11271	4.14365	7.87589	8.6785	6.74699	7.48988	7.99348	4	6.13497	6.06742
2500	5.27578	5.8011	6.44391	7.88955	3.61446	6.88259	6.03589	3	3.68098	5.16854
3000	6.47482	5.24862	5.48926	6.90335	4.81928	5.06073	5.38336	4.25	4.90798	5.8427
3500	5.03597	4.97238	6.44391	5.12821	1.44578	5.87045	2.28385	3	5.52147	4.7191
4000	3.35731	3.03867	3.34129	6.1144	3.37349	1.82186	3.09951	4.25	2.45399	3.82023
4500	3.59712	3.03867	4.53461	4.93097	2.6506	2.83401	3.42577	4.75	5.82822	3.59551
5000	3.59712	2.48619	4.77327	2.5641	3.37349	4.45344	2.28385	2.75	5.21472	2.92135
5500	2.39808	3.8674	0.71599	3.15582	2.16867	3.64372	2.28385	7	3.68098	4.04494
6000	4.07674	2.48619	1.67064	2.36686	2.6506	2.83401	1.63132	4.75	3.37423	2.24719
6500	2.63789	1.65746	2.6253	2.36686	1.20482	1.61943	2.28385	4	1.84049	3.59551
7000	3.35731	3.03867	2.14797	2.36686	1.44578	2.63158	2.28385	7.25	2.14724	1.1236
7500	1.91847	2.48619	2.14797	1.97239	1.44578	1.61943	0.978793	3.75	2.14724	1.79775
8000	3.11751	2.48619	2.38664	1.77515	0.963855	1.417	1.79445	5.5	3.98773	0.898876
8500	1.43885	1.38122	1.67064	1.77515	0.722892	1.82186	1.63132	4.75	1.84049	2.24719
9000	0.959233	1.65746	1.43198	1.18343	0.481928	0.404858	1.14193	1.75	2.45399	1.34831
9500	1.67866	2.20994	0.954654	0.788955	0.481928	1.417	0.815661	2.25	1.84049	1.57303
10000	1.67866	2.20994	0.954654	1.77515	0.722892	1.21457	1.14193	2.5	2.14724	1.1236
10500	0.959233	1.10497	0.71599	1.18343	1.20482	0.607287	0.326264	2.75	1.22699	0.898876
11000	0.479616	1.10497	1.67064	0.986193	0.481928	0.607287	0.652529	1.75	2.14724	0.898876
11500	1.19904	0.276243	1.90931	1.18343	0.722892	1.01215	0.326264	0.75	1.53374	1.1236
12000	1.43885	1.9337	0.477327	0.986193	0.722892	0	0.163132	1	0.920245	0.898876
12500	1.43885	0.552486	0.477327	0.986193	0.722892	0.404858	0.163132	0.5	1.53374	0.898876
13000	0.239808	0.276243	0.238663	0.788955	0.481928	0.809717	0.326264	0.5	0.920245	0.224719
13500	0.239808	1.38122	0	0.591716	0.481928	0.202429	0.163132	0.25	1.53374	0.674157
14000	0.479616	0.828729	0.71599	0.197239	0.481928	0.607287	0	0	1.22699	0.224719
14500	0	1.65746	0.71599	0.197239	0.240964	0	0.163132	0.25	1.22699	0.449438
15000	0.479616	0.276243	0.238663	0	0.240964	0.404858	0.326264	0	0.306748	0
Figure S2i	IL1R1FF-HFD									IL1R1AKO-HFD
Il1r1	0.718824	0.748189	1.85331	0.679678	0.98952	0.917941	1.00273	1.08981		0.491647	0.400849	0.102505	0.363963	0.205142	0.176109	0.284025	0.271368	0.274095
Adipoq	0.942096	0.770944	1.5577	0.729262	0.925442	1.11814	0.941731	1.01468		0.996008	1.45206	0.861236	0.75314	1.15301	0.982522	1.08332	1.05932	1.16324
Lep	0.673852	1.02123	1.48638	0.818546	1.18838	1.05549	0.784697	0.971436		0.817738	1.2659	0.855006	0.825439	1.28842	1.21531	1.34099	0.946369	1.0087
Pparg	0.90825	0.725535	1.72972	0.636498						1.11409	1.22235	0.675511	0.693606	2.19878
Il6	1.1582	0.684064	1.48931	0.668426	1.37519	1.01961	0.575505	1.0297		2.81379	1.73769	0.494575	1.06903	0.874682	0.810422	0.936661	0.583567	0.715936
Adgre1	0.24287	0.422826	2.84505	0.489254	0.87098	0.991757	0.851133	1.28613		0.465156	0.798319	0.355644	1.10361	0.608436	0.399962	0.739808	0.681998	1.02831
Il1b	0.262246	0.53365	2.52447	0.679637	0.772499	0.678008	0.971033	1.57846		0.588582	0.99415	0.57431	1.07844	0.336805	0.198545	0.430423	0.708803	2.25168
Il1rn	0.245647	0.909876	1.92894	0.915541	1.09707	1.18614	0.493453	1.22334		0.535263	1.16906	0.220616	1.98713	0.60303	0.35798	0.621109	0.572954	1.47625
Tnfa	0.359377	0.565825	2.36567	0.709128	0.942131	0.975822	0.688007	1.39404		0.616618	0.903691	0.339997	0.745796	0.611259	0.477807	0.821972	0.940841	0.724908
Figure S2j	IL1R1FF-HFD							IL1R1AKO-HFD
	340.72	428.25	602.89	325.08	698.55	525.53	423.64	305.37	318.99	425.16	414.62	383.34	490.04	391.31
Figure S2k	IL1R1FF-HFD										IL1R1AKO-HFD
Pancreas	0.342	0.338	0.512	0.646	0.449	0.431	0.581	0.473	0.489		0.751	0.915	0.532	0.464	0.589	0.297	0.264	0.739	0.332	0.357
Liver	1.475	2.936	4.767	3.88	1.456	4.067	3.334				2.833	4.238	5.274	3.555	5.156	2.153	4.471	2.805
Figure S2l
Minutes	IL1R1FF-HFD (n=13)													IL1R1AKO-HFD (n=10)
0	8.4	8.8	6.6	10.5	10.3	11.1	7.5	11.4	6.4	6.9	7.9	7.3	8.8	7.9	13.8	11	5.8	12.4	8.3	9.1	6.8	8.7	7.5
15	5.7	4.8	5.7	8.2	6.3	6.1	7.6	9.05	4.3	6.8	5.6	8.1	5.8	5.1	10.85	6.2	4.4	7.3	7.4	6.3	4.3	5.1	5.1
30	4.1	4.3	3	5.1	3.7	4.3	3.7	4.8	3.6	5.4	4.9	5.5	4.6	3.5	6.1	4.3	3.1	4.4	3.9	3.6	3.8	3.2	3.7
60	3.2	3.5	2.2	5.8	1.9	2.2	2.3	3.3	2.2	3.9	3.5	4.6	3.3	1.7	2.8	2.1	3.4	2.7	1.9	1.2	2.6	1.4	2.8
90	3.8	3.8	2.5	5.7	3.3	3.9	3.6	3.7	2.4	2.9	3.4	3.4	4.4	2.4	2.7	1.6	2.8	2.4	2.3	1.4	2.4	2.9	2.4
120	4	4.3	2.9	5.1	3.7	5.1	4	4.2	3.4	2.2	5.2	6.7	5.5	4.6	3.5	3.2	3.1	3.6	3.4	2.5	3.3	3.7	5.2
Figure S2m
Minutes	IL1R1FF-HFD (n=12)												IL1R1AKO-HFD (n=10)
0	8.6	7	7.9	7.9	9.1	8.1	11.4	6.7	7.3	7.8	6.1	6.6	10.2	8.6	8.1	7.2	8.4	5.5	8.8	7.8	6.7	6.9
15	7.6	5.2	6.1	6.8	10.2	5.7	6.1	6.1	4.1	5.1	6.1	4.2	5.3	6.6	5.1	4.6	8.6	6	8.1	8.4	3.9	5.2
30	6.5	4.7	3.8	5.7	3.7	4.1	4.2	4.6	3.1	4.2	3.6	4.1	4.1	5.2	4.1	3.3	4.3	4.8	5	3.9	2.6	4.1
60	6.1	5	4.2	4.7	2.9	4.3	4.3	4.8	2.2	3.4	3	4.5	4.8	6.4	3.1	4.7	3.7	4.3	4.1	3.8	2.3	3.8
90	6.1	5	4.2	4.7	3.6	4.2	4.3	5.9	2.4	3.8	3.1	4.4	4.8	6.4	6.1	4.7	5.2	5.4	4.6	4.3	2.8	3.8
120	6.4	6.2	4.9	5.4	4.7	5.4	5.7	6.1	3.2	5.1	5.1	5.3	4.2	7.1	4.1	6.4	5.9	5.8	5.7	5.4	3.2	5.7
Figure S2n	Gonadal					Subcutaneous
	1.0418	1.3637	0.8117	0.7829	1.0045	0.5683	1.1061	1.1572	1.2476	0.9209
														IL-1β (ng/ml)
Figure S2o	Saline	IL-1β		Figure S2p	Saline	IL-1β		Figure S2q	Saline	IL-1β		Figure S2r	Vehicle	0.1	1	10
	3.10541	2.94129			103.331	96.6688			113.605	131.292			1.07292	1.10362	1.32612	1.48742
	3.12587	1.21076			98.8764	195.874			97.2789	58.5034			0.927079	0.86037	0.797631	1.36688
	0.654579	2.41148			101.124	156.906			89.1157	82.9932			1.17041	0.703746	0.769957	1.44298
	2.17635	1.14642			146.78	221.08			157.327	421.08			0.829593	0.625398	0.92258	1.16894
					53.22	99.6456			72.4936	262.211			1	0.717282	1.0997	2.39775
					119.491	494.371			70.18	333.933				0.925567	0.958517	2.43279
					80.5089	636.856				289.203			0.92139	1.24063	0.815455	1.88726
					131.446	300.616			99.4382	94.382			1.07861	1.97373	1.12751	1.30431
					68.5538	281.668			97.7528	104.494
					66.2808	378.688			102.809	133.146
					99.2264	354.249
					134.493	160.52
					141.853	174.75
					103.055	1904.7
					55.092	1487.12
					73.6648	663.646
					54.512	265.956
					171.823	115.909
					143.775	101.58
					84.7976
					71.4271

## Sheet: Figure S3
Figure S3a	WT-CD										IL1R1-KO-CD
Food Intake		3.64	3.73	3.11	2.43	3.72	4.1	4.33	4.35	5.11	4.14	2.91	4.23	3.92	3.37	4.13	4.07	3.6	4.46	4.36
Figure S3b	WT-CD										IL1R1-KO-CD
BW		26.5	26.2	25.3	28.9	27.7	23.8	28	25.3	26.1	22.9	25.1	24.7	27.8	23.1	24.8	23.8	25.3	25.1	23.5
Figure S3c	WT-HFD							IL1R1-KO-HFD
B cells	1.1	0.96	1.48	0.86	0.81	0.63		0.76	1.16	0.69	0.89	0.83	1.34	0.53
CD4 T cells	5.97	4.91	1.92	2.78	2.22	6.57		2.87	4	1.96	3.04	4.32	2.68	4.24
CD8 T cells	0.74	2.69	0.69	1.48	1.97	4.24		0.75	2.26	0.54	1.12	2.07	1.3	1.88
Unconventional T cells	1.34	1.72	1.59	1.25	2.82	2.06		0.81	2.41	2.14	1.67	1.79	1.29	1.66
NK and NKT cells/NK cells	1.76	1.76	1.08	1.18	1.29	4.15		1.46	2.72	1.11	2.1	2.65	2.23	1.57
NK and NKT cells/NKT cells	1.15	0.27	0.22	0.46	1.05	0.94		1.31	1.93	1.69	0.62	1.24	0.91	0.73
Eosinophils	3.37	3.04	2.44	3.18	4.05	3.26		5.05	2.85	4.52	4.33	5.9	3.24	3.56
Neutrophils	0.39	0.43	0.48	0.28	0.43	0.22		0.46	0.22	0.37	0.45	0.24	0.31	0.29
p-Dendritic cells	0.17	0.33	0.15	0.35	0.37	0.24		0.23	0.25	0.09	0.15	0.12	0.096	0.25
Lipid associated macrophages	7.1	13	12.7	14	9.25	12.1		5.7	7.66	6.08	4.5	5.77	4.27	8.64
Non-perivascular macrophages	13.6	20.7	21.4	22.8	21.3	19.1		11.2	13.3	11.2	10.2	11.7	9.88	13.7
Perivascular macrophages	12.1	12.3	9.28	12.6	15.8	11.3		10	13.2	9.97	12.8	9.73	13.1	12.1
c-Dendritic cells 1	5.28	4.16	4.98	4.31	3.34	5.65		5.32	3.74	4.63	4.52	4.17	3.96	4.53
c-Dendritic cells 2	15.7	8.8	11.2	6.7	6.45	8.46		21	12.4	18	18	19.5	20.3	22.9
Ly6C high monocytes	3.34	2.29	1.72	1.41	1.88	1.79		2.29	0.73	1.39	2.28	1.74	1.89	0.75
Resident NK cells2	0.57	0.94	0.2	0.16	0.38	2.61		0.43	1.08	0.4	0.6	0.88	0.62	0.52
Circulating NK cells	1.14	0.76	0.83	1.02	0.88	1.4		0.98	1.55	0.68	1.42	1.64	1.57	1.02
Ly6C low monocytes	1.75	2.2	3.06	1.76	4.16	1.21		1.59	0.97	2.08	2.02	1.94	1.16	0.57
Figure S3d	WT-HFD							IL1R1-KO-HFD
B cells	1.3	2.13	1.05	1.07	1.96	3.33		6.17	1.93	1.04	1.97	1.95	1.71	1.33
CD4 T cells	1.2	1.16	3.1	3.89	4.86	2.04		3.34	1.92	3.95	4.54	5.26	5.24	6.45
CD8 T cells	1.64	1.06	0.49	4.82	5.02	0.76		0.4	0.35	0.34	1.72	1.38	0.81	0.81
Unconventional T cells	0.7	0.74	1	1.07	1.08	0.9		1.26	0.55	0.39	0.97	1.08	0.73	1.02
NK and NKT cells/NK cells	0.55	0.76	1.98	2.53	2.1	1.11		1.86	1.03	0.95	2.01	2.36	1.64	1.72
NK and NKT cells/NKT cells	0.61	0.32	0.2	0.45	0.37	0.13		0.22	0.096	0.14	1.31	0.76	0.62	0.41
Eosinophils	0.67	0.58	1.03	0.49	1.08	1.16		6.76	3.88	3.15	3.87	7.95	8.03	7.14
Neutrophils	0.2	0.21	0.12	0.1	0.25	0.32		0.1	0.1	0.13	0.2	0.085	0.18	0.15
p-Dendritic cells	0.095	0.072	0.071	0.098	0.083	0.075		0.028	0.055	0.084	0.16	0.058	0.12	0.055
Lipid associated macrophages	24.4	27.3	20.9	28.7	27.5	25.2		7.43	14.8	13.3	12.4	12.8	8.68	10
Non-perivascular macrophages	42.8	36.7	25.6	28.7	31.8	31.9		13.5	22.2	26.1	22.2	18.5	17.6	18.3
Perivascular macrophages	8.82	11.7	12.7	8.83	6.39	8.34		22.1	17.7	16.9	13.5	13.7	17.2	23.3
c-Dendritic cells 1	3.62	4.61	6.05	5.59	3.88	6.19		4.08	6.02	6.56	6.04	5.83	4.9	5.01
c-Dendritic cells 2	3.09	2.61	12.1	3.63	3.75	7.26		14.1	17.4	12.8	14	14.9	16.1	11.6
Ly6C high monocytes	1.12	0.73	2.25	1.04	0.89	1.08		0.63	1.27	0.8	1.25	1.53	1.05	0.79
Resident NK cells2	0.22	0.27	0.64	1.34	0.96	0.28		0.48	0.37	0.26	0.58	0.87	0.45	0.53
Circulating NK cells	0.32	0.48	1.32	1.13	1.11	0.82		1.37	0.64	0.68	1.43	1.44	1.17	1.17
Ly6C low monocytes	0.6	0.35	0.54	0.39	0.42	0.55		0.8	0.53	0.44	0.97	0.44	0.7	0.4
Figure S3g: scWAT	WT-HFD								IL1R1-KO-HFD
CD142+	15.9	15.7	47	41.9	32.1	11.6			38.3	60	23.3	11.9	43.8	52.7	26.6	24.7
CD142-	79.5	79.9	46.3	51.4	63	85.8			55.3	34.9	71.2	85.2	50.3	41.1	69	69.8
Figure S3h: scWAT	WT-HFD								IL1R1-KO-HFD
ICAM+	32	28.3	37.6	45.4	46.3	42.7			37.3	37.6	32.9	44.4	41.9	40.6	42.6	31.8
Double+	16.7	34.3	22.1	15.9	15.1	24.5			13.4	9.03	16.3	21.3	20.6	19.6	18	18.9
DPP4+	11.4	18.8	25.5	23.6	17.8	21.7			18.6	18.2	27.9	19.7	21.6	23.1	25.5	31.5
Double-	39.9	18.6	14.9	15.1	20.7	11.1			30.8	35.2	22.9	14.6	15.9	16.8	13.9	17.8
Figure S3i: gWAT	WT-HFD								IL1R1-KO-HFD
CD142+	25.4	35.4	15.1	12.5	64.4	30.3			24.2	37.9	28.3	8.9	16	25.5	42.3	11.5
CD142-	69.7	56.9	80.9	84.1	30.2	64.9			69.2	52.8	65	88.5	80.6	68.6	49.4	85.8
Figure S3j: gWAT	WT-HFD								IL1R1-KO-HFD
ICAM+	58.2	66.6	47.3	36.6	56.9	61.7			52.7	55.3	48.1	48.5	45	38.2	48.5	46.4
Double+	14.3	24.3	29.8	51.7	23.5	20.3			27.8	28	25	33	39.7	47.1	30.7	35.9
DPP4+	1.08	0.7	6.56	4.89	1.59	1.51			4.25	3.25	3.74	3.52	2.17	4.7	2.78	4.53
Double-	26.4	8.45	16.3	6.8	17.9	16.5			15.3	13.5	23.2	15	13.1	9.98	18.1	13.2

## Sheet: Fig. S5
Fig. S5a			Fig. S5b						Fig. S5c					Fig. S5d					Fig. S5e					Fig. S5f
Vehicle	IL-1b			IL-1b (ng/ml)					scWAT		gWAT			scWAT		gWAT			scWAT		gWAT			scWAT		gWAT
0.783785	0.761339		Vehicle	0.05	0.5	5	10		Vehicle	IL-1b	Vehicle	IL-1b		Vehicle	IL-1b	Vehicle	IL-1b		Vehicle	IL-1b	Vehicle	IL-1b		Vehicle	IL-1b	Vehicle	IL-1b
0.826372	0.369292		1.1004	1.17487	1.07863	1.32631	1.75218		0.973384	1.12685	1.0137	0.617712		1.09844	1.16471	1.21074	1.16462		0.980476	0.941392	0.970711	0.477315		1.03489	0.966198	0.9843	1.12581
1.38984	1.21734		1.22563	1.06421	0.972265	0.867702	1.55596		1.00761	1.07786	0.884408	0.900326		0.973049	1.08625	1.08722	0.884452		1.01845	1.03001	0.990477	0.462431		0.930388	0.895643	1.01723	1.14129
			1.0606	0.98738	0.847317	1.12606	1.30135		0.984578	1.16647	1.16043	0.700632		0.982353	1.07299	0.95844	0.935841		0.977316	1.00766	0.97417	0.497946		1.04829	0.957493	1.03466	1.1198
			1.07683	0.881015	0.911108	0.919706	1.35903		1.03443	1.17357	0.941467	0.470402		0.946158	1.06291	0.743596	0.926863		1.02376	0.970164	0.998937	0.477825		0.986436	1.0306	1.04252	1.15192
			1.01096	1.59839	1.34553	1.6955	1.84319		0.990983	1.27656	1.09032	0.38469		1.00597	0.801805	1.03118	0.770115		0.99131	1.02602	1.0078	0.627783		1.02336	1.03881	0.936332	1.29126
			0.994176	1.4585	1.71387	1.84872	1.89351		1.00902	1.3636	0.979414	0.4493		0.994035	0.793931	0.989546	0.839777		1.00869	0.93979	1.02885	0.717816		0.97664	1.11385	0.97609	1.35121
			0.714048	1.37799	1.64166	1.93703	1.85124		1.0955	1.85183	0.930269	0.461289		0.853073	1.11762	0.979276	0.77535		1.02971	0.82657	1.02905	0.641913		0.890593	1.14326	1.00887	1.48964
			0.713355	1.28968	0.931658	1.73651	1.78733		1.13715	1.67977	0.93944	0.565349		0.937729	2.29711	1.17123	1.13445		1.05269	1.01326	0.90959	0.780115		0.978223	1.08468	0.904798	1.36926
			1.03467	1.08388	1.16994	0.84786	1.08213		0.853026	1.76488	1.09219	0.793508		0.736671	0.985755	1.03425	1.13261		0.947268	0.933761	1.08152	0.847928		1.07499	1.04377	1.13316	1.25283
			1.12481	0.912135	1.11163	1.03261	1.03682		0.914328	1.98721	1.08378	0.656352		1.47253	1.47171	0.787865	1.30637		1.00839		1.00889	0.783898		1.02076		0.962044	1.24201
			1.01276	0.841187	0.952877	0.907569	1.12147		0.749557	1.17203	0.884589	1.3569		0.893944	2.20647	1.00667	1.21168		0.961937		1.05593	0.726128		1.03544		0.815911	1.20789
			0.931771	1.07862	1.10988	0.924779	1.07651		1.005	1.91331	0.988103	0.737924		0.887334	1.19646	1.20322	1.63388				1.02584	0.43997				0.893008	1.25243
			0.761076						1.2857	1.49474	1.03172	1.12865		1.35258	1.26723	1.01991	1.7413				1.01428	0.608818				0.968925	1.31154
			0.690378						0.959739	2.10494	0.946463	0.934253		0.866142	1.5054	0.968403	1.82499				0.942701	0.972721				0.994788	0.908841
			1.42177						0.939173	1.43883	1.03371	1.19785		1.09836	1.57351	0.808471	1.8216				0.960041	0.747772				0.925951	1.20749
			1.09545						1.21007	1.68966	0.88989	0.3663		0.865016	1.22579	1.01251	1.47083				1.0004	0.751337				0.872259	1.26895
			1.05544						0.817548	1.61134	1.13732	1.0888		1.27452	1.47648	0.914538	1.86524				0.986176	0.75501				1.1596	1.21792
			0.92738						1.03321	1.40112	0.535933	0.532905		0.762103	1.57925	0.980973	1.5646				1.07868	0.728865				1.18802	1.35952
			0.925619								1.43685	0.640624				1.09198	1.75465				0.984709	0.706018				1.09027	1.19589
			0.970906																		1.00881	0.708508				0.913462	1.33042
			1.32264																		0.990378	0.765564				1.13276	1.2544
			0.8358																		1.02154	0.679848				0.893008	1.0949
			0.99355																		0.947664	0.718773				0.852591	0.690628
			0.795879																		0.928763					1.23709
			1.01434																		1.04171					1.01672
			0.993619																		1.01237					1.04563
			1.11409
			0.920916
			1.05403
			0.949716
			1.11128
			1.05649
			0.945853
			1.06141
			0.98238

## Sheet: Fig. S6
Supplementary Fig. 6a						Supplementary Fig. 6b							Supplementary Fig. 6c
	IL-1b (ng/ml)						IL-1b (ng/ml)							IL-1b (ng/ml)
Vehicle	0.05	0.5	5	10		Vehicle	0.05	0.5	5	10			Vehicle	0.5	5	10
1.18492	0.759521	0.789652	1.01425	1.13056		0.929395	0.819238	0.895607	0.755365	0.64891		PPARG	0.95	0.705	0.474	0.497
1.07287	0.737717	0.795321	1.06911	1.05589		0.81646	1.00252	0.79517	0.818775	0.823403			1.052	0.98	0.446	0.514
1.20989	0.624154	1.02033	1.23069	1.2166		0.662333	1.09	0.873391	0.830809	0.978919			0.977	0.724	0.834	0.709
0.794949	0.627835	0.86919	1.0141	1.23243		1.32929	1.08399	0.590129	0.840528	0.929858			1.024	1.045	0.828	0.672
1.0379	1.02828	0.627837	0.909022	0.840911		1.33115	0.746019	0.798567	0.583599	0.826433			0.954	0.861	0.673	0.734
0.949366	0.898005	0.878681	0.830676	0.897533		1.07658	1.03503	0.756369	1.1465	0.954618			1.048	1.182	0.785	0.657
1.01197	0.828667	0.823397	0.846177	0.683716		0.922452	0.718949	0.75	1.44188	1.80494
0.93301	0.756465	0.804116	0.733036	0.83517		0.91551	0.593949	0.85828	1.28583	1.13535		ADIPOQ	1.125	0.698	0.267	0.279
0.8443	0.928698	1.17802	0.921179	0.923762		1.00252	0.717845	1.12249	1.47037	1.49139			0.889	0.754	0.196	0.218
0.845393	0.993682	1.18823	0.904828	1.42569		1.04788	0.905978	1.28119	1.50716	1.08518			1.065	0.811	0.982	0.785
1.11543	0.994239	1.31415	0.795956	0.90442		0.966423	0.935932	1.23337	1.27856	1.94596			0.939	1.012	0.978	0.578
0.86102	0.902513	1.44221	0.711261	1.07826		0.816083	0.948018	1.05732	1.12827	1.55025			0.982	0.86	0.808	0.73
1.14984						1.07564							1.019	1.226	0.839	0.677
1.07294						1.5836
1.04155						1.42755
0.936811						0.987261
0.73681						1.50478
1.08829						1.00318
0.79428						1.12261
1.06907						0.566879
1.22147						0.553344
1.02534						0.701433
1.00257						0.657643
0.988183						1.13247
0.996976						1.49507
1.05558						1.13352
0.910928						1.23757
0.948453						0.866039
0.997751						1.00635
0.948498						1.04997
0.903451						0.91386
1.22112						0.622203
0.9321						0.990059
0.959046						0.720473
1.13792						0.832406

## Sheet: Fig. S7
Supplementary Fig. 7
No pre-treatment			Pre-treatment
	IL-1b			IL-1b
Vehicle	2-h pulse	Continuous (day 0-2)	Vehicle	2-h pulse	Continuous (day 0-2)
1.156	0.765	1.176	1.928	1.567	1.956
0.865	0.949	0.93	1.524	1.528	2.222
0.827	1.065	1.117	1.272	1.954	1.665
1.21	1.1	1.309	1.416	2.3	1.779
1.065	0.691	0.964	1.411	0.888	1.725
0.939	0.787	0.833	1.406	0.816	1.482
