# Supplementary material for: IL-1β promotes adipogenesis by directly targeting adipocyte precursors
Source: Nat Commun. 2024 Sep 11;15:7957. doi: 10.1038/s41467-024-51938-x (PMC11390900; doi:10.1038/s41467-024-51938-x)
Supplement: Supplementary file 4 — Source data [file 41467_2024_51938_MOESM4_ESM.zip › Source_Data.xlsx]

## Sheet: Figure 1
Figure 1a	Adipocytes												SVF
	IL1R1FF						IL1R1AKO						IL1R1FF						IL1R1AKO
Gonadal Il1r1	0.8765	0.8425	1.281	1.14815	0.627988	1.22386	0.0904	0.082	0.1605	0.161664	0.139187	0.067937	7.2092	16.593	6.5813	14.7443	10.9059	6.78501	7.7174	8.3519	2.3808	11.6406	12.174	8.06065
Figure 1b	Adipocytes												SVF
	IL1R1FF						IL1R1AKO						IL1R1FF						IL1R1AKO
Subcutaneous Il1r1	1.1437	1.1461	0.7103	0.903804	0.662758	1.43344	0.206	0.4149	0.2398	0.364916	0.157278	0.261702	21.751	15.416	17.453	19.1635	21.2781	25.2984	15.656	22.701	14.142	25.522	25.2545	26.7674
Figure 1c		IL1R1FF						IL1R1AKO
	Adipoq	0.9003	0.7395	1.3602	0.759254	0.620772	1.61997	0.8921	0.8602	1.8695	1.14533	1.10755	1.44371
Gonadal Adipocytes	Fasn	0.6001	0.9865	1.4134	1.24252	0.852288	0.905194	0.8845	1.0709	1.6908	0.866111	0.619468	0.319281
	Lep	2.0826	0.3495	0.5679	0.421912	0.841349	1.73674	1.1528	0.703	0.4728	1.77016	1.27103	3.00286
	Plin1	1.2501	0.9138	0.8361	0.770834	0.608559	1.62061	1.564	0.9823	1.6044	1.27411	0.765653	1.24901
Figure 1d		IL1R1FF						IL1R1AKO
	Adipoq	0.9298	1.294	0.7763	0.778128	0.727294	1.49458	1.2276	0.8148	1.3213	0.947933	0.796976	1.86892
Subcutaneous Adipocytes	Fasn	0.6861	1.1694	1.1446	1.14282	1.04944	0.80774	0.9075	1.2372	1.5628	1.17579	0.840762	0.418877
	Lep	2.4202	0.246	0.3338	0.359547	0.835875	1.80458	0.799	0.3807	0.1233	1.60254	0.120534	4.81641
	Plin1	1.3266	0.9045	0.7688	0.653844	1.02253	1.32363	1.3394	0.9082	1.1552	1.38742	0.904659	1.68736
Figure 1e
Weeks of Age	IL1R1FF-CD (n=26)																										IL1R1AKO-CD (n=31)
10	26.41	25.14	26.25	21.75	25.14	25.17	22.85	23.57	21.24	26.63	25.55	26.3	27.6	26.6	27.7	25.7	23.8	28.8	27.9	26	26.9	26.2	27.3	26.3	25.6	23.6	25.46	28.92	25.23	25.02	25.16	26.4	23.34	26.17	23.03	24.68	25.05	26.22	27.4	25.8	26.3	28.2	24.1	24.8	27.4	29.4	26.8	29.2	27.4
14	29.36	28.84	28.02	24.72	27.31	25.96	24.5	25.87	22.96	27.18	27.37	27.9	29.6	27.5	28.6	27.9	26.3	29	27.9	25.9	30	24.25	27.13	27.38	26.45	27.45	27.79	32.85	29.02	26.96	25.7	30.25	26.57	28.82	25.44	25.8	28.2	27.3	28.2	27.3	27.7	29.1	26.2	27.4	27.9	30	28.9	29.6	28.5
18	31.24	30.85	31.69	28.33	29.67	28.07	26.25	28.19	24.58	29.84	30.1	30	30.7	29.2	30.4	28.9	28.3	30.8	29.8	26.8	30.8	27.1	28	28.5	28.8	26	31.87	35.5	30.04	29.61	28.98	31.43	28.5	29.4	26.2	27.64	28.97	28.86	30.7	29.1	29.2	32.1	27.3	29.1	29.5	30.6	29.6	30.8	29.3
22	32.51	32.89	33.19	27.31	30.1	29.16	26.75	28.47	24.81	31.08	30.23	31.15	31.8	29.91	31.33	28.61	30.76	34	31.1	28.6	33.7	29.2	30.1	29.8	29.9	27.3	31.76	36.88	31.73	29.87	29.93	31.21	29.03	31.22	28.41	28.83	29.47	29	33.17	31.84	30.15	33.1	27.06	31.11	31.05	31.9	31.6	32.4	30.9
26	33.18	34.43	34.6	31.57	31.08	30.08	29.28	31.03	25.04	33.47	31.59	33.3	32.4	31.8	32.4	29.7	31.4	35.2	32.6	29.2	36.1	30.1	30.2	31.4	30.1	28.6	32.48	39.72	31.71	31.63	32.19	33.56	32.4	33.7	31.4	28.28	30.73	31.71	33.8	32.4	30.7	34.3	28.2	32.3	31.4	32.5	32.3	32.8	31.2
30	34.13	34.63	35.02	32.44	32.75	31.71	29.8	31.93	25.91	34.52	33.94	33.7	32.9	32	33.3	31.3	32.3	35.8	32.9	29.5	36.5	30.5	30.7	31.5	30.3	29	33.32	40.63	32.7	33.68	33.63	34.8	33	34.43	31.97	29.79	31.79	33.25	34.4	32.8	30.8	25.8	29.9	33.4	32.2	33.3	33.2	33.6	31.5
34	35.09	36.28	35.53	32.11	32.28	30.95	30.32	32.03	26.17	35.49	34.36	36	32.7	33.2	35.2	32.3	35.3	37.8	35	31.2	38.4	32	33.1	33.9	32.3	32.6	34.58	39.3	32.93	32.37	34.67	36.05	33.7	34.37	31.84	29.7	32.52	32.79	36.1	34.9	32.3	37.2	31.7	35.1	34.3	35.1	33.1	36.2	35.5
38	35.67	36.79	36.27	33.41	32.59	32.16	30.81	32.88	26.64	34.2	34.56	36	32.7	33.2	35.2	32.3	35.3	37.8	35	31.2	38.4	32	33.1	33.9	32.3	32.6	35.07	40.34	34.06	32.93	35.33	36.11	33.57	35.57	32.69	29.1	32.02	31.81	36.1	34.9	32.3	37.2	31.7	35.1	34.3	35.1	33.1	36.2	35.5
42	35.59	37.49	36.44	33.63	33.71	31.7	31.72	33.18	27.26	35.85	36.86	38.8	33.8	34.1	38.8	33.8	37.2	39.9	35.4	31	41.5	32.7	34.9	35.9	32.7	33	35.17	41.14	34.22	33.71	35.66	36.79	34.69	36.93	33.59	31.11	33.15	32.94	39.4	39.1	33.8	40.6	34.9	34.7	36.6	36.3	34.2	37.1	35.1
46	36.72	37.31	37.88	34.71	34.65	33.84	31.96	35.15	27.09	37	37.9	37.9	34.5	35.2	38.4	34.6	35.9	39	36	32.8	41.1	31.9	34.2	35.7	32.4	33	36.94	43.62	35.61	34.68	37.08	37.58	35.16	37.95	34.41	31.3	34.2	34.6	40.1	37.4	34.8	40.7	35.1	36.5	35.3	35.4	32.6	37.4	35.8
50	39.77	39.09	39.41	33.86	34.6	33.78	34.05	34.82	27.1	38.03	38.79	37.6	33.7	34.7	38.2	34.7	36.9	39.6	36	32.8	41	30.8	33.3	35.6	32.9	32.5	37.49	44.95	37.17	34.31	37.86	38.17	36.56	39.29	35.16	31.94	34.86	35.04	39.4	37.7	34.3	40.4	34.6	36.3	36.5	34.9	34.1	37.4	35
54	37.94	38.2	38.81	35.09	35.84	34.88	34.8	38.2	28	40.59	41.14	40.6	34	34.8	38.8	33.9	39	40.8	37.6	32.2	40	30.6	33.4	35	32.9	32.4	38.08	45.39	37.58	35.59	39.29	38.54	37.7	40.2	35.4	33.95	37.76	36.4	41	40	33.9	40.9	35.1	36.3	37.6	35.8	34.9	38.1	34.4
58	38.95	38.71	39.44	35.47	35.88	35.07	35.52	38.41	28.2	41.78	41.41	40.93	35.99	35.5	41.88	35.63	39.84	42.2	37.9	31.2	43.9	32.4	35.2	37.4	33.2	34.7	38.67	45.86	38.23	35.41	39.57	39.01	39.27	41.78	35.86	34.48	38.1	36.31	43	42.59	36.35	42.84	36.06	34.43	39.56	37	34.6	38	36.1
Figure 1f	IL1R1FF-CD						IL1R1AKO-CD
scWAT	0.271	0.432	0.277	0.489	0.291	0.328	0.286	0.536	0.296	0.173	0.477	0.31
gWAT	0.409	1.055	0.253	0.716	0.406	0.567	0.297	1.025	0.304	0.33	0.526	0.384
Figure 1g	IL1R1FF-CD (n=6)						IL1R1AKO-CD (n=6)
0	0	0	0	0	0	0	0	0	0	0	0	0
500	23.7349	23.0769	24.7107	18.0645	38.2891	22.6415	28.0156	18.5676	25.0559	49.9483	27.5321	25.2045
1000	25.5422	14.7327	30.565	19.0783	33.9823	23.9325	24.4163	19.7171	23.6018	35.9504	22.6819	30.4089
1500	21.9277	16.1669	24.0299	14.8387	18.0531	18.6693	16.9261	21.0433	19.4631	11.312	18.5449	19.6283
2000	13.8554	14.2112	13.2743	15.576	6.96165	18.1728	14.9805	14.6773	10.8501	2.37603	12.4108	14.8699
2500	8.55422	11.734	5.6501	12.7189	2.12389	9.43396	8.65759	11.8479	8.72483	0.309917	9.41512	6.09665
3000	3.73494	8.08344	1.36147	8.94009	0.530973	4.96524	4.0856	8.04598	5.03356	0	4.70756	2.23048
3500	1.80723	5.73664	0.408441	4.3318	0.058997	1.48957	2.0428	3.97878	3.91499	0.051653	2.1398	1.18959
4000	0.240964	3.38983	0	3.04148	0	0.496524	0.875486	0.795756	2.01342	0	0.998573	0.223048
4500	0.60241	1.43416	0	1.38249	0	0.19861	0	0.795756	0.894855	0	0.42796	0
5000	0	1.04303	0	0.921659	0	0	0	0.353669	0.111857	0	0.713267	0.148699
5500	0	0.260756	0	0.460829	0	0	0	0.088417	0.223714	0	0.142653	0
6000	0	0.130378	0	0.368664	0	0	0	0.088417	0	0	0	0
6500	0	0	0	0.092166	0	0	0	0	0	0.051653	0	0
7000	0	0	0	0	0	0	0	0	0	0	0.285307	0
7500	0	0	0	0.092166	0	0	0	0	0.111857	0	0	0
8000	0	0	0	0	0	0	0	0	0	0	0	0
8500	0	0	0	0.092166	0	0	0	0	0	0	0	0
9000	0	0	0	0	0	0	0	0	0	0	0	0
9500	0	0	0	0	0	0	0	0	0	0	0	0
10000	0	0	0	0	0	0	0	0	0	0	0	0
10500	0	0	0	0	0	0	0	0	0	0	0	0
11000	0	0	0	0	0	0	0	0	0	0	0	0
11500	0	0	0	0	0	0	0	0	0	0	0	0
12000	0	0	0	0	0	0	0	0	0	0	0	0
12500	0	0	0	0	0	0	0	0	0	0	0	0
13000	0	0	0	0	0	0	0	0	0	0	0	0
13500	0	0	0	0	0	0	0	0	0	0	0	0
14000	0	0	0	0	0	0	0	0	0	0	0	0
14500	0	0	0	0	0	0	0	0	0	0	0	0
15000	0	0	0	0	0	0	0	0	0	0	0	0
Figure 1h	IL1R1FF-CD (n=6)						IL1R1AKO-CD (n=6)
0	0	0	0	0	0	0	0	0	0	0	0	0
500	80.3545	57.8444	67.4578	52.6928	75.2517	65.667	48.2096	28.6614	87.3143	84.3381	49.711	69.9425
1000	17.3806	29.7194	26.2961	29.3758	19.547	29.9897	31.4987	26.9291	11.2	13.1717	34.1763	23.9655
1500	1.77253	9.05612	4.24735	11.1383	4.11074	3.82627	12.8647	18.4252	1.37143	2.22805	10.6214	5.51724
2000	0.344658	2.55102	1.31168	3.79437	0.922819	0.517063	4.77454	11.6535	0.114286	0.262123	3.3237	0.45977
2500	0.049237	0.318878	0.312305	1.83598	0.167785	0	1.65783	6.77165	0	0	1.37283	0.057471
3000	0	0.446429	0.187383	0.673195	0	0	0.530504	4.33071	0	0	0.650289	0.057471
3500	0.098474	0.063776	0.124922	0.183599	0	0	0.198939	2.28347	0	0	0.072254	0
4000	0	0	0.062461	0	0	0	0.132626	0.393701	0	0	0.072254	0
4500	0	0	0	0.0612	0	0	0.066313	0.472441	0	0	0	0
5000	0	0	0	0.0612	0	0	0.066313	0.07874	0	0	0	0
5500	0	0	0	0.122399	0	0	0	0	0	0	0	0
6000	0	0	0	0	0	0	0	0	0	0	0	0
6500	0	0	0	0	0	0	0	0	0	0	0	0
7000	0	0	0	0.0612	0	0	0	0	0	0	0	0
7500	0	0	0	0	0	0	0	0	0	0	0	0
8000	0	0	0	0	0	0	0	0	0	0	0	0
8500	0	0	0	0	0	0	0	0	0	0	0	0
9000	0	0	0	0	0	0	0	0	0	0	0	0
9500	0	0	0	0	0	0	0	0	0	0	0	0
10000	0	0	0	0	0	0	0	0	0	0	0	0
10500	0	0	0	0	0	0	0	0	0	0	0	0
11000	0	0	0	0	0	0	0	0	0	0	0	0
11500	0	0	0	0	0	0	0	0	0	0	0	0
12000	0	0	0	0	0	0	0	0	0	0	0	0
12500	0	0	0	0	0	0	0	0	0	0	0	0
13000	0	0	0	0	0	0	0	0	0	0	0	0
13500	0	0	0	0	0	0	0	0	0	0	0	0
14000	0	0	0	0	0	0	0	0	0	0	0	0
14500	0	0	0	0	0	0	0	0	0	0	0	0
15000	0	0	0	0	0	0	0	0	0	0	0	0
Figure 1i	IL1R1FF-HFD				IL1R1AKO-HFD
scWAT	1.167	1.95	1.608	1.95	1.608	1.885	1.861	2.356	1.167	1.885	1.861	2.356
gWAT	1.452	2.72	2.378	2.72	2.378	2.355	1.967	2.386	1.452	2.355	1.967	2.386
Figure 1j	IL1R1FF-HFD (n=4)				IL1R1AKO-HFD (n=8)
0	0	0	0	0	0	0	0	0	0	0	0	0
500	6.08273	8.40336	6.03015	4.78469	12.6374	7.77778	10.6346	11.5016	10.2981	17.8947	10.8911	6
1000	5.83942	7.56303	6.53266	5.50239	10.7143	5.27778	11.1492	9.90415	8.94309	12.1053	6.93069	3.75
1500	4.62287	4.20168	7.03518	3.82775	6.86813	5	9.26244	4.79233	4.33604	11.0526	7.12871	6
2000	3.89294	5.32213	4.77387	3.82775	5.21978	4.16667	7.03259	4.47284	3.79404	8.42105	7.32673	5.5
2500	6.32603	5.04202	3.51759	3.58852	3.84615	4.44444	6.86106	6.70927	4.87805	6.84211	7.12871	3.75
3000	5.59611	2.52101	4.77387	4.54545	5.49451	5	4.63122	3.19489	6.77507	5.26316	6.13861	5
3500	5.83942	4.7619	5.52764	6.9378	4.12088	3.61111	5.1458	4.47284	5.42005	5.78947	7.52475	5
4000	2.6764	2.80112	2.76382	4.06699	5.49451	3.88889	7.03259	4.47284	4.87805	4.47368	6.73267	5.25
4500	5.10949	4.20168	4.0201	5.26316	4.12088	6.38889	6.17496	3.83387	3.79404	2.89474	7.32673	5.75
5000	4.37956	6.72269	6.03015	5.74163	4.12088	4.44444	6.17496	5.43131	4.06504	4.47368	5.14851	6.5
5500	5.59611	3.08123	6.53266	6.45933	4.12088	5.27778	5.31732	4.15335	5.96206	5.26316	5.74257	5
6000	6.08273	5.88235	6.03015	5.74163	3.57143	2.77778	4.45969	2.8754	6.08273	2.89474	4.35644	5.25
6500	4.62287	5.32213	7.78894	5.02392	3.2967	3.88889	3.08748	3.83387	4.60705	2.89474	4.75248	4
7000	4.13625	4.20168	6.28141	5.50239	3.02198	5	1.88679	2.8754	3.25203	1.84211	2.77228	6.25
7500	3.64964	2.80112	4.0201	5.74163	3.84615	3.05556	2.74443	3.19489	4.06504	1.31579	3.16832	3
8000	4.37956	3.64146	3.01508	4.78469	3.2967	2.77778	1.37221	4.47284	4.60705	2.10526	2.57426	4
8500	3.64964	3.92157	3.26633	4.78469	3.2967	4.16667	2.5729	4.15335	2.71003	0.789474	0.990099	4.5
9000	3.64964	4.20168	2.26131	1.91388	1.92308	4.16667	1.88679	2.55591	2.98103	1.31579	1.58416	3.5
9500	3.16302	3.36134	3.51759	3.11005	2.1978	4.16667	0.686106	1.91693	2.16802	0.789474	1.18812	2
10000	2.18978	1.96078	1.25628	2.63158	1.37363	2.5	0.51458	1.59744	4.33604	0.526316	0.39604	2
10500	0.973236	2.2409	2.01005	2.39234	1.37363	2.5	0.171527	1.27796	2.98103	0.263158	0.19802	2.5
11000	2.6764	2.52101	1.50754	2.39234	0.824176	2.77778	0.171527	1.59744	1.62602	0.526316	0	1
11500	0.973236	0.560224	0.251256	0.956938	0.274725	1.94444	0	0.638978	0.542005	0.263158	0	1.5
12000	1.70316	1.96078	0	0.239234	1.64835	1.38889	0.686106	0.958466	0	0	0	1
12500	1.21655	1.12045	0	0.239234	1.37363	1.38889	0.171527	0.319489	0.271003	0	0	0.75
13000	0.486618	0.280112	0	0	0.824176	0.555556	0.171527	1.27796	0.271003	0	0	0.5
13500	0.486618	0.560224	0	0	0.274725	0.555556	0	1.27796	0	0	0	0
14000	0	0.560224	0.753769	0	0.549451	0.833333	0	1.27796	0	0	0	0.5
14500	0	0.280112	0.251256	0	0.274725	0	0	0.638978	0	0	0	0
15000	0	0	0.251256	0	0	0.277778	0	0.319489	0	0	0	0.25
Figure 1k	IL1R1FF-HFD(n=4)				IL1R1AKO-HFD (n=8)
0	0	0	0	0	0	0	0	0	0	0	0	0
500	17.8525	23.1515	22.1164	8.89894	29.4269	18.5984	31.7972	21.4564	27.4096	20.5157	19.0024	17.5377
1000	15.6533	22.303	23.3862	10.8597	25.2352	16.5768	26.0369	21.1964	25.4016	18.0493	18.7648	19.1638
1500	13.7128	13.5758	15.7672	9.50226	17.1942	15.3639	18.318	14.5644	18.7751	19.1704	16.5083	16.7247
2000	11.1255	7.27273	10.0529	9.95475	8.29769	10.1078	10.2535	14.0442	8.53414	8.96861	11.9952	14.8664
2500	9.44373	7.27273	6.66667	7.54148	7.27117	7.68194	4.60829	8.97269	6.3253	7.62332	9.14489	8.94309
3000	7.37387	4.9697	4.2328	8.1448	4.10607	6.73854	2.41935	6.50195	5.12048	5.38117	6.05701	4.41347
3500	4.26908	3.87879	3.1746	7.69231	2.13858	5.25606	1.72811	2.73082	2.71084	4.70852	3.56295	3.83275
4000	4.78655	1.93939	2.32804	8.29563	2.39521	3.77358	1.03687	3.12094	1.30522	3.36323	2.85036	2.67131
4500	2.84605	3.0303	2.6455	6.93816	0.684346	4.1779	0.691244	1.56047	1.70683	3.13901	2.25653	3.36818
5000	2.84605	2.90909	2.43386	5.88235	0.769889	2.29111	0.806452	1.17035	0.803213	2.46637	1.66271	1.0453
5500	1.94049	2.30303	1.5873	3.92157	1.02652	1.88679	0.806452	1.17035	0.401606	1.56951	2.019	1.74216
6000	1.55239	2.42424	1.5873	3.46908	0.342173	2.29111	0.115207	0.780234	0.301205	1.4574	1.90024	1.50987
6500	1.55239	0.969697	1.26984	1.96078	0.342173	1.61725	0.576037	0.260078	0.401606	1.12108	0.831354	1.0453
7000	1.42303	1.09091	1.16402	2.5641	0.25663	1.07817	0.345622	0.130039	0.100402	0.336323	1.18765	0.58072
7500	1.16429	0.484848	0.634921	1.5083	0.25663	0.269542	0.230415	0.260078	0.401606	1.00897	0.593824	0.696864
8000	0.517464	0.848485	0.42328	1.35747	0.0855432	0.539084	0	0.780234	0.100402	0.224215	0.356295	0.696864
8500	0.517464	0.606061	0.21164	0.452489	0	0.808625	0.115207	0.390117	0	0.336323	0.23753	0.348432
9000	0.388098	0.484848	0.10582	0.603318	0.0855432	0	0	0.130039	0	0.224215	0.356295	0.116144
9500	0.517464	0	0.10582	0.15083	0.0855432	0.539084	0	0.130039	0	0.224215	0.23753	0.232288
10000	0.129366	0.121212	0.10582	0.301659	0	0	0	0.390117	0.100402	0.112108	0.118765	0.116144
10500	0.129366	0.121212	0	0	0	0	0	0	0	0	0	0.348432
11000	0	0.121212	0	0	0	0.269542	0	0	0.100402	0	0.23753	0
11500	0.129366	0	0	0	0	0	0	0.130039	0	0	0.118765	0
12000	0	0	0	0	0	0	0	0.130039	0	0	0	0
12500	0	0	0	0	0	0	0	0	0	0	0	0
13000	0.129366	0	0	0	0	0	0	0	0	0	0	0
13500	0	0	0	0	0	0	0.115207	0	0	0	0	0
14000	0	0	0	0	0	0	0	0	0	0	0	0
14500	0	0.121212	0	0	0	0	0	0	0	0	0	0
15000	0	0	0	0	0	0.134771	0	0	0	0	0	0
Figure 1l: gWAT	IL1R1FF-HFD										IL1R1AKO-HFD
Saline	0.966119	0.763908	0.74144	1.81563	0.712906	0.807882	1.22168	1.06404	0.906404		1.43794	1.93224	2.40766	2.69188	4.97057	2.08867	2.02956	0.807882	1.61576	1.53695
IL-1b	4.80812	4.898	3.7746	0.696504	9.54997	4.60524	5.48216	10.9754	7.44828		1.73003	1.90977	2.22432	0.951964	6.86304	3.19268	2.30542	1.89163	8.4532	1.69458
Insulin	16.083	11.4685	21.3793	21.6158	9.24138						10.8475	12.8943	20.1346	23.0148	15.9409	5.67488	7.50739
Figure 1m: mWAT	IL1R1FF-HFD										IL1R1AKO-HFD
Saline	1.29455	0.990566	0.953878	1.56709	0.19392	0.768879	1.0984	1.04805	1.08467		0.48218	0.518868	0.890985	1.42558	0.95912	2.43478	0.585812	0.897025	0.654462	0.832952
IL-1b	3.0608	4.39727	3.52725	2.78826	2.3218	1.80294	1.80294	4.36156	2.95194		2.43711	3.25996	1.37841	1.69287	2.55765	1.43082	2.02746	1.97254	4.22426	1.41876
Insulin	5.45597	12.0912	13.9588	12.9382	9.71167						9.53878	8.45912	9.84801	9.71167	9.07094	10.0641	5.48284
Figure 1n: scWAT	IL1R1FF-HFD										IL1R1AKO-HFD
Saline	0.938511	1.16505	0.695793	1.86084	0.339806	0.987013	0.8	0.612987	1.6		0.889968	0.906149	0.889968	1.95793	2.18447	0.78961	1.6	0.768831	0.581818	0.820779
IL-1b	0.728155	1.8123	1.34304	1.8932	1.94175	1.71521	1.65049	1.65195	1.03896		1.31068	1.31068	1.90939	1.82848	3.05825	0.79288	1.13247	1.26753	1.7039	0.644156
Insulin	5	10.9709	1.92208	0.924675	1.76623						7.73463	13.6731	6.45631	2.8987	1.28831	1.1948	1.38182
[truncated: 51 more columns]

## Sheet: Figure 2
Figure 2a
Weeks of Age	WT-HFD (n=14)														WT-CD (n=12)														IL1R1-KO-HFD (n=14)														IL1R1-KO-CD (n=12)
8	23.5	22.5	23.4	23.7	23.5	20.7	21.2	24.1	27.5	28.8	30.8	30.2	31	31.6	25.5	24.9	25.1	27	21.1	20.2	21.7	28.3	30.6	29.3	29	31.7			24.2	24.1	22	23.2	23.5	23.1	22.7	23	26.3	25.5	25.2	25.7	24	24.5	24.2	24.7	24.3	23.1	24.9	22.4	25.9
9	28.8	26.5	27.4	28.3	29.2	25.6	25.1	26.4	28.9	30.3	33.4	32.9	33.6	34.5	28.4	26.2	25.1	29.2	22.7	20.6	22.6	29	32	29.9	29.9	33.5			25.3	26.2	23.8	24.9	25.5	25.2	24	23.5	26.8	25.9	27	27.6	25.2	25	25.6	26.2	25.6	24.1	25.3	23.3	26.4
10	31	28.5	29.1	30	31.6	27.7	27	28.7	32.8	35.8	37.7	36.9	37.9	37.9	29.7	27.4	26.2	30.9	24.1	21.3	23.4	30.3	34.1	32.3	32	37.2			26.2	26.9	24.3	25.8	26.2	26.3	25.4	24.8	28	29.3	29.8	32	27.8	27.7	26	25.9	26.2	25	24.9	24	26.6
11	35.3	30.2	32.4	33.8	35.6	30.7	30.6	33.3	35.9	41	42	40	41.8	41.2	31.2	29.5	26.9	33.2	26.2	22.3	25.8	31.7	37	35	34.4	39.4			30.3	29.2	25.8	28	28.7	28.1	26.3	27.6	30.8	31.9	32.3	34.1	29.7	29.8	27.5	27.2	27.3	25.6	27	25	27.4
12	38.9	33.3	35	37.1	39.7	35.1	36	32.7	39.9	47	48	40.9	43.2	41.9	34.3	30.9	28.2	35.4	26.7	22.8	27.2	33.9	40.6	34.8	34.5	40			30.7	31.9	27.9	30.2	30.8	29.7	28.4	29.2	33.2	33.8	33.1	34.7	30.3	30	28	27.9	27.7	27	28	26.1	28.1
13	42.4	36.9	38.6	39.9	43.1	38.6	35.7	38.9	39.9	46.8	48.1	43.9	46.5	45.7	36.9	32.6	29.9	37.5	27.1	22.4	27.5	33.2	40.7	37.6	37	42.3			32.5	34.9	29	31.4	31.2	31.1	29.6	29.6	34.2	37	36.9	37.2	32	32.3	28.7	29.1	28.5	28	28.2	26.9	28.1
14	45.7	37.9	41.6	44.6	45.5	41.9	39.7	44	41.3	51	51.2	45.8	49.7	47.5	38.8	35.4	31.9	40.5	29.1	23.1	28.8	35.1	42.3	38.1	37.7	42.6			35.7	36	31	33.6	33.5	33.3	32.7	32.1	36.9	36.5	37.5	38.25	33	33.9	30	30.4	29.8	28.6	29	28	29.5
15	45.7	37.9	41.6	44.6	45.5	41.9	39.7	44	42.6	52.5	52.2	46.1	50.2	48.1	38.8	35.4	31.9	40.5	29.1	23.1	28.8	35.7	42.3	38.5	39.2	43.9			35.7	36	31	33.6	33.5	33.3	32.7	33.8	38.6	38.1	38.7	39.6	33.9	35	30	30.4	29.8	28.6	29	28	29.1
16	50.5	44	47	50.6	49.9	47.9	45.3	49.7	40.9	53	53.7	47.8	52	49.9	44	39.6	36.3	45.6	32.8	24.4	31.5	37.2	43.9	39.7	40.4	45			39.4	42.3	37.6	39.3	38.2	39.1	35.1	34.5	40.5	40.6	40.8	41.3	35.5	37.2	31.9	32.5	31.9	29.7	31.4	30.8	30.1
17	49.6	46	48	50.9	50.8	47.7	47.6	51.9	42.9	54.9	54.9	48.5	52	50	45.3	41.1	37.4	46	33.2	24.4	31.8	39	45.3	40.8	42.3	45.5			40	42.4	35.5	40.8	39.3	40.8	38.8	36	42.3	42.1	42.3	42.8	36.7	39.4	33.5	33.7	32	31.2	31.8	31.4	30.9
Figure 2b
WT-HFD														WT-CD														IL1R1-KO-HFD														IL1R1-KO-CD
42.9	54.9	54.9	48.5	52	50.3	49.6	46	48	50.9	50.8	47.7	47.6	51.9	39	45.3	40.8	43.3	46.3	45.3	41.1	37.4	46	33.2	24.4	31.8			36	42.3	42.1	39.4	42.3	43	36.8	40	42.4	35.5	40.8	39.3	40.8	38.8	30.9	31.9	35	31.5	32.1	31	33.5	33.7
Figure 2c
WT-HFD														WT-CD														IL1R1-KO-HFD														IL1R1-KO-CD
2.837	2.74	2.702	2.883	3.259	3.315	2.963	3.301	2.283	3.805	3.712	3.155	3.013	3.096	1.027	0.303	0.887	2.133	1.847	1.188	2.163	0.89	1.764	1.143	1.682	1.932			1.664	2.015	1.306	1.957	1.027	1.829	1.496	1.364	2.018	2.013	1.507	1.975	2.133	1.397	0.569	0.673	0.322	0.47	0.304	0.444	0.423	0.671
Figure 2d
WT-HFD														WT-CD														IL1R1-KO-HFD														IL1R1-KO-CD
3.001	3.61	2.84	3.14	3.142	3.358	3.221	3.492	2.774	2.717	2.618	2.016	2.899	2.337	1.494	0.433	1.125	2.473	2.078	1.745	2.564	1.284	2.42	2.176	2.076	2.211			2.561	2.915	2.122	2.419	1.494	2.518	2.448	2.177	2.542	3.014	2.237	2.64	2.823	1.833	1.133	1.046	0.713	0.885	0.66	0.763	0.738	1.036
Figure 2e
Frequency (% Total)	WT-CD (n=10)												IL1R1-KO-CD (n=12)
0	0	0	0	0	0	0	0	0	0	0			0	0	0	0	0	0	0	0	0	0	0	0
500	14.268	13.2053	25.354	11.9403	23.0194	83.3425	32.4305	28.911	9.40594	10.6227			44.1832	56.0853	58.7885	30.0757	57.6106	50.8069	45.3436	36.699	32.3398	53.6196	35.4724	54.9402
1000	14.7643	12.9652	29.6696	14.0547	24.6637	14.8373	30.6003	30.138	10.5611	8.42491			30.9406	32.5294	33.6643	32.2194	27.9724	29.7669	34.8105	37.1521	31.2966	34.2331	28.7879	31.1517
1500	15.3846	12.485	22.2522	14.801	22.1973	1.5444	17.2035	18.0215	8.41584	11.5385			14.7277	9.02972	6.40516	19.9874	9.53475	13.0305	13.359	16.699	20.7154	9.07975	16.8449	9.75456
2000	12.0347	11.1645	10.7215	13.4328	13.9014	0.220629	11.4202	11.7331	11.2211	9.70696			6.06436	1.73864	0.844091	8.89029	2.92935	3.16796	5.26654	6.34304	8.42027	1.96319	8.19964	2.64317
2500	10.2978	11.1645	6.00135	9.82587	8.22123	0.055157	4.09956	5.59816	10.066	8.60806			2.04208	0.448682	0.19861	5.17024	1.37852	2.09205	0.770713	1.8123	4.69449	0.368098	5.61497	1.00692
3000	8.80893	7.44298	2.42751	8.45771	4.33483	0	2.12299	3.14417	6.93069	7.69231			1.23762	0.056085	0.049652	2.26986	0.402068	1.01614	0.256904	0.517799	1.34128	0.122699	2.22816	0.314663
3500	5.33499	5.28211	1.68577	7.71144	2.31689	0	0.732064	1.15031	7.26073	6.41026			0.371287	0.056085	0	0.75662	0.114877	0.059773	0.128452	0.453074	0.894188	0.122699	1.6934	0.0629327
4000	4.83871	6.36254	0.74174	5.0995	0.672646	0	0.658858	0.460123	5.61056	4.94505			0.309406	0.056085	0	0.37831	0	0	0	0.194175	0.223547	0	0.445633	0
4500	3.84615	4.92197	0.472016	3.85572	0.149477	0	0.439239	0.613497	6.60066	5.12821			0.061881	0	0.049652	0.126103	0	0.059773	0	0.12945	0.0745156	0.122699	0.445633	0
5000	2.60546	3.84154	0.337154	2.8607	0.298954	0	0.292826	0.230061	5.61056	5.67766			0.061881	0	0	0.063052	0.057438	0	0	0	0	0.122699	0.0891266	0
5500	2.72953	3.84154	0.134862	1.99005	0.074738	0	0	0	4.45545	3.47985			0	0	0	0	0	0	0	0	0	0	0.0891266	0
6000	1.11662	3.0012	0.134862	1.1194	0.149477	0	0	0	4.29043	3.11355			0	0	0	0.063052	0	0	0.0642261	0	0	0	0	0
6500	1.36476	1.92077	0	1.86567	0	0	0	0	4.12541	3.663			0	0	0	0	0	0	0	0	0	0	0	0
7000	0.868486	0.840336	0	0.995025	0	0	0	0	2.47525	2.74725			0	0	0	0	0	0	0	0	0	0	0	0
7500	0.496278	0.60024	0	0.621891	0	0	0	0	0.825083	3.11355			0	0	0	0	0	0	0	0	0	0	0.0891266	0
8000	0.620347	0.720288	0	0.497512	0	0	0	0	0.660066	0.915751			0	0	0	0	0	0	0	0	0	0	0	0
8500	0.620347	0.240096	0.067431	0.124378	0	0	0	0	0.660066	1.64835			0	0	0	0	0	0	0	0	0	0	0	0
9000	0	0	0	0.373134	0	0	0	0	0.49505	0.549451			0	0	0	0	0	0	0	0	0	0.122699	0	0
9500	0	0	0	0.248756	0	0	0	0	0	0.732601			0	0	0	0	0	0	0	0	0	0	0	0.0629327
10000	0	0	0	0	0	0	0	0	0.165017	0.549451			0	0	0	0	0	0	0	0	0	0	0	0
10500	0	0	0	0	0	0	0	0	0	0.3663			0	0	0	0	0	0	0	0	0	0	0	0
11000	0	0	0	0	0	0	0	0	0	0			0	0	0	0	0	0	0	0	0	0	0	0
11500	0	0	0	0.124378	0	0	0	0	0	0.18315			0	0	0	0	0	0	0	0	0	0	0	0
12000	0	0	0	0	0	0	0	0	0	0.18315			0	0	0	0	0	0	0	0	0	0.122699	0	0.0629327
12500	0	0	0	0	0	0	0	0	0	0			0	0	0	0	0	0	0	0	0	0	0	0
13000	0	0	0	0	0	0	0	0	0	0			0	0	0	0	0	0	0	0	0	0	0	0
13500	0	0	0	0	0	0	0	0	0	0			0	0	0	0	0	0	0	0	0	0	0	0
14000	0	0	0	0	0	0	0	0	0	0			0	0	0	0	0	0	0	0	0	0	0	0
14500	0	0	0	0	0	0	0	0	0	0			0	0	0	0	0	0	0	0	0	0	0	0
15000	0	0	0	0	0	0	0	0	0.165017	0			0	0	0	0	0	0	0	0	0	0	0	0
Figure 2f
Frequency (% Total)	WT-HFD (n=14)														IL1R1-KO-HFD (n=14)
0	0	0	0	0	0	0	0	0	0	0	0	0	0	0	0	0	0	0	0	0	0	0	0	0	0	0	0	0
500	13.44	9.52381	9.42982	6.88935	7.53138	9.46197	5.73395	11.9205	10.5145	17.59	12.1265	9.82143	10.8291	10.0358	22.7596	12.8329	31.9335	26.8606	21.4286	13.4146	28.046	14.242	30.5851	14.7143	18.6131	18.955	32.6246	34.8071
1000	13.6	8.94661	6.35965	5.21921	7.11297	7.42115	5.73395	8.16777	5.59284	15.928	11.5993	12.8571	12.3519	12.1864	19.4879	16.2228	29.1339	23.4388	23.1911	10.9756	28.046	12.7106	23.4043	17.1429	12.7737	17.6185	33.7243	30.9501
1500	9.6	9.95671	6.79825	6.05428	9.62343	5.93692	5.73395	5.73951	7.15884	13.5734	11.2478	11.25	7.95262	8.24373	13.6558	14.0436	18.6352	16.7665	15.3061	9.14634	18.3142	14.0888	15.4255	15.8571	9.48905	14.0948	20.1613	14.0169
2000	10.24	9.23521	5.70175	6.68058	7.32218	6.49351	7.56881	5.96026	7.15884	11.4958	11.4236	10.5357	9.81387	9.13978	8.25036	10.8959	7.69904	10.1796	12.2449	7.52032	9.65517	9.03522	9.30851	10	11.4964	11.0571	7.62463	5.83255
2500	8.16	9.37951	7.23684	5.01044	5.85774	7.97774	5.50459	6.84327	5.59284	9.69529	7.02988	7.5	8.79865	10.5735	6.97013	9.0799	3.67454	7.69889	6.67903	6.91057	3.67816	8.26953	6.11702	7.14286	6.56934	8.62697	3.00587	4.32738
3000	10.72	8.65801	7.23684	6.47182	7.74059	4.63822	6.88073	5.29801	5.81655	6.92521	5.79965	8.39286	8.46024	6.45161	4.40967	6.90073	2.79965	3.33618	5.75139	6.50406	3.29502	8.42266	4.78723	7	7.29927	7.16889	1.31965	3.29257
3500	6.56	7.35931	4.38596	6.05428	6.06695	9.27644	5.50459	6.40177	8.2774	6.6482	7.02988	7.14286	7.78342	6.2724	3.84068	5.44794	2.18723	2.90847	3.24675	5.28455	2.14559	6.43185	3.45745	4.71429	6.75182	5.4678	0.879765	1.59925
4000	5.92	8.65801	6.35965	5.01044	9.62343	7.79221	7.11009	5.96026	5.59284	4.43213	6.85413	3.75	9.13706	6.81004	4.69417	5.69007	1.13736	2.05304	2.8757	4.06504	1.68582	6.27871	1.59574	3.57143	4.56204	4.73876	0.219941	1.4111
4500	4.64	6.34921	6.35965	5.63674	6.48536	7.23562	5.9633	6.62252	7.15884	4.29363	5.09666	6.07143	6.09137	5.73477	3.12945	3.87409	0.699913	1.62532	1.94805	5.28455	1.68582	4.13476	1.19681	3.71429	4.74453	3.03767	0.293255	1.12888
5000	4.16	5.77201	5.26316	6.26305	4.60251	5.75139	6.88073	5.73951	6.04027	2.49307	3.33919	4.64286	4.06091	3.94265	2.84495	3.63196	0.349956	1.36869	2.41187	6.09756	0.689655	3.52221	0.930851	3.57143	3.10219	2.55164	0.146628	1.03481
5500	2.24	6.34921	5.92105	5.42797	5.85774	6.86456	5.27523	5.51876	5.14541	2.21607	3.51494	3.39286	2.87648	1.97133	1.70697	2.7845	0.524934	1.45423	1.2987	3.25203	1.14942	3.52221	0.797872	2.85714	3.64964	2.06561	0	0.658514
6000	2.88	3.0303	5.04386	4.5929	3.9749	5.00928	6.19266	4.85651	5.81655	1.52355	3.33919	2.14286	2.36887	4.12186	1.70697	1.93705	0.612423	0.855432	1.11317	3.86179	0.45977	2.14395	0.398936	2.28571	2.73723	1.21507	0	0.188147
6500	2.24	3.1746	3.50877	3.9666	3.9749	4.26716	5.73395	4.63576	3.80313	0.831025	2.81195	2.85714	2.03046	3.94265	1.56472	1.57385	0.437445	0.769889	1.02041	2.23577	0.45977	2.60337	0.664894	1.85714	2.0073	1.94411	0	0.376294
7000	1.44	2.0202	2.63158	6.47182	3.13808	2.5974	4.12844	2.86976	5.59284	0.969529	2.28471	2.14286	1.69205	1.97133	0.995733	1.45278	0.087489	0.25663	0.649351	3.04878	0.229885	1.22511	0.531915	0.714286	0.364964	0.850547	0	0.188147
7500	0.96	0.721501	2.19298	4.80167	1.67364	2.78293	2.06422	2.86976	2.68456	0.554017	1.05448	1.78571	1.86125	2.15054	1.13798	1.57385	0	0.171086	0.185529	3.65854	0.153257	0.918836	0.132979	1.14286	1.82482	0.486027	0	0.0940734
8000	0.48	0.577201	1.31579	2.08768	2.51046	1.66976	4.81651	3.53201	2.68456	0.554017	1.93322	1.25	1.52284	2.32975	0.711238	0.726392	0.087489	0	0.185529	2.23577	0.229885	0.612557	0	1.14286	1.27737	0	0	0.0940734
8500	1.44	0	2.63158	3.13152	1.46443	1.66976	1.37615	1.766	1.78971	0.138504	0.351494	1.07143	0.846024	1.79211	0.711238	0.363196	0	0	0.278293	0.813008	0.076628	1.22511	0.265957	0.428571	0.729927	0.121507	0	0
9000	0.32	0.2886	1.09649	2.50522	1.46443	0.185529	1.6055	0.441501	0.894855	0	0.702988	0.714286	0.338409	0.896057	0.142248	0.242131	0	0.085543	0.185529	0.813008	0	0.306279	0.132979	0.285714	0.547445	0	0	0
9500	0.48	0	2.41228	1.25261	0.627615	0.742115	1.14679	1.10375	0.671141	0	0.351494	1.07143	0.169205	0.358423	0.284495	0.363196	0	0.085543	0	2.23577	0	0	0.132979	0.571429	0.547445	0	0	0
10000	0	0	2.41228	2.29645	0.41841	0.556586	0.917431	0.441501	0.447427	0	0.175747	0.357143	0.507614	0.537634	0.284495	0.242131	0	0	0	1.21951	0	0	0	0.571429	0.182482	0	0	0
10500	0	0	1.09649	0.417537	0.41841	0.371058	1.14679	0.441501	0.447427	0	0.878735	0.535714	0	0.358423	0.142248	0.121065	0	0.085543	0	0.406504	0	0.306279	0	0.285714	0.364964	0	0	0
11000	0	0	0.877193	1.25261	0.627615	0	0.458716	0.441501	0.223714	0	0.702988	0.178571	0	0	0.142248	0	0	0	0	0.203252	0	0	0	0	0.182482	0	0	0
11500	0.16	0	0.877193	0.208768	0	0.371058	1.6055	1.10375	0.447427	0	0.175747	0	0	0	0.284495	0	0	0	0	0	0	0	0	0	0.182482	0	0	0
12000	0.16	0	0.657895	0.835073	0.41841	0.185529	0.688073	0.220751	0	0.138504	0.175747	0.178571	0	0	0.142248	0	0	0	0	0.203252	0	0	0	0.142857	0	0	0	0
12500	0	0	1.31579	0.208768	0.41841	0.371058	0	0.220751	0.223714	0	0	0.178571	0.169205	0.179211	0	0	0	0	0	0	0	0	0	0	0	0	0	0
13000	0	0	0	0.835073	0.209205	0.185529	0	0.220751	0	0	0	0	0.338409	0	0	0	0	0	0	0	0	0	0	0.142857	0	0	0	0
13500	0.16	0	0.219298	0.417537	0.83682	0	0	0.441501	0.223714	0	0	0	0	0	0	0	0	0	0	0	0	0	0	0.142857	0	0	0	0
14000	0	0	0	0	0	0.185529	0.229358	0.220751	0	0	0	0	0	0	0	0	0	0	0	0.203252	0	0	0.132979	0	0	0	0	0
14500	0	0	0.219298	0	0	0	0	0	0	0	0	0	0	0	0	0	0	0	0	0.406504	0	0	0	0	0	0	0	0
15000	0	0	0.438596	0	0	0	0	0	0	0	0	0.178571	0	0	0	0	0	0	0	0	0	0	0	0	0	0	0	0
Figure 2g
Frequency (% Total)	WT-CD (n=12)												IL1R1-KO-CD (n=10)
0	0	0	0	0	0	0	0	0	0	0	0	0	0	0	0	0	0	0	0	0	0	0
500	5.84677	14.257	15.2439	11.9857	12.8748	32.3615	10.1227	10.1594	13.9601	10.4587	12.8261	9.02256	19.81	11.6945	21.9823	15.2524	26.1513	16.9404	17.3196	10	14.4828	15.9341
1000	7.8629	9.23695	12.1951	6.08229	10.2293	30.102	10.2761	7.17131	7.97721	11.3761	8.69565	10.2757	10.9905	12.2912	15.7017	15.8969	22.5329	17.0431	17.5258	11.3158	18.2759	15.6593
1500	6.25	8.63454	10.5183	8.22898	9.87654	20.481	8.43558	5.9761	7.69231	10.4587	6.08696	6.76692	8.95522	9.7852	14.4259	16.5414	18.8322	14.1684	14.433	12.8947	17.3563	13.8736
2000	7.25807	7.22892	7.62195	6.79785	9.87654	10.4227	8.58896	7.56972	5.69801	8.99083	7.17391	5.51378	6.51289	9.18854	14.524	12.3523	13.5691	15.8111	16.5979	9.73684	14.9425	13.4615
2500	4.23387	4.81928	9.29878	6.97674	7.23104	4.44606	8.43558	6.3745	3.9886	8.44037	7.17391	7.26817	7.19132	13.2458	11.6781	11.6004	9.95066	11.7043	12.268	12.6316	10.8046	9.89011
3000	5.64516	6.62651	6.85976	6.08229	7.58377	0.801749	7.20859	8.76494	4.2735	9.17431	6.52174	5.51378	9.22659	11.0978	9.91168	9.02256	5.75658	11.499	9.48454	12.8947	10.4598	11.8132
3500	6.45161	4.01606	6.70732	7.8712	9.17108	0.437318	8.89571	7.17131	2.5641	4.22018	4.78261	5.01253	8.68385	10.1432	5.20118	8.4855	1.89145	6.98152	5.36082	11.4474	7.35632	8.51648
4000	4.83871	4.01606	7.0122	6.26118	8.99471	0.510204	8.12883	5.57769	3.9886	4.40367	5.65217	5.26316	8.2768	8.94988	4.02355	4.61869	0.740132	2.97741	3.60825	8.68421	3.33333	4.25824
4500	8.46774	5.42169	8.38415	5.00894	7.40741	0.291545	7.97546	7.37052	5.98291	4.58716	5.65217	5.51378	7.05563	6.68258	1.3739	3.54458	0.246711	1.84805	1.54639	5.65789	1.83908	3.43407
5000	5.24193	4.01606	4.11585	6.26118	5.82011	0.072886	7.36196	6.97211	5.69801	5.13761	3.47826	4.01003	3.93487	4.41527	0.490677	1.71858	0.246711	0.513347	1.4433	2.5	0.689655	1.37363
5500	5.84677	5.62249	3.20122	6.08229	4.2328	0.072886	4.7546	5.57769	4.2735	3.66972	5	4.7619	3.25644	1.31265	0.294406	0.537057	0.082237	0.308008	0.309278	1.71053	0.114943	0.686813
6000	5.44355	4.61847	2.89634	4.47227	2.6455	0	2.91411	6.57371	4.8433	3.30275	6.08696	5.51378	2.98508	0.835322	0.196271	0.322234	0	0.102669	0	0.394737	0	0.274725
6500	5.04032	4.61847	2.43902	5.00894	1.94003	0	2.45399	3.98406	5.41311	3.48624	4.56522	3.00752	0.814111	0.357995	0.196271	0	0	0	0	0	0	0.412088
7000	3.42742	4.01606	1.06707	4.65116	1.0582	0	1.38037	5.17928	6.83761	2.75229	3.26087	3.7594	0.949796	0	0	0	0	0.102669	0	0	0.114943	0
7500	3.83065	3.61446	0.304878	1.78891	0.352734	0	0.613497	1.39442	3.7037	2.38532	4.13043	2.50627	0.542741	0	0	0	0	0	0	0	0	0
8000	3.62903	3.21285	0.304878	1.9678	0.176367	0	0.920245	1.79283	1.9943	2.01835	2.3913	2.25564	0.27137	0	0	0	0	0	0	0.131579	0	0.137363
8500	3.02419	1.60643	0.762195	1.61002	0.352734	0	0.613497	0.796813	4.2735	1.10092	2.3913	3.50877	0.135685	0	0	0.107411	0	0	0	0	0	0
9000	1.6129	2.20884	0.304878	0.536673	0	0	0.460123	0.59761	1.9943	1.83486	0.869565	2.00501	0.135685	0	0	0	0	0	0.103093	0	0	0.137363
9500	2.01613	0.60241	0.304878	1.25224	0	0	0.306748	0.796813	1.9943	0.917431	0.869565	2.00501	0	0	0	0	0	0	0	0	0.114943	0
10000	1.41129	0.401606	0.457317	0.536673	0	0	0	0	0.569801	0.366972	0.869565	1.75439	0	0	0	0	0	0	0	0	0.114943	0
10500	1.20968	1.00402	0	0.178891	0	0	0	0	0.569801	0	0.869565	1.25313	0	0	0	0	0	0	0	0	0	0
11000	0.604839	0	0	0.357782	0.176367	0	0	0.199203	1.1396	0.183486	0	1.00251	0	0	0	0	0	0	0	0	0	0.137363
11500	0.403226	0	0	0	0	0	0	0	0.2849	0	0.217391	0.75188	0	0	0	0	0	0	0	0	0	0
12000	0.201613	0	0	0	0	0	0	0	0	0.366972	0	0.501253	0	0	0	0	0	0	0	0	0	0
12500	0	0	0	0	0	0	0	0	0.2849	0.183486	0	0.250627	0	0	0	0	0	0	0	0	0	0
13000	0	0	0	0	0	0	0	0	0	0.183486	0	0.501253	0.135685	0	0	0	0	0	0	0	0	0
13500	0	0.200803	0	0	0	0	0	0	0	0	0	0.250627	0	0	0	0	0	0	0	0	0	0
14000	0	0	0	0	0	0	0.153374	0	0	0	0.217391	0.250627	0.135685	0	0	0	0	0	0	0	0	0
14500	0	0	0	0	0	0	0	0	0	0	0	0	0	0	0	0	0	0	0	0	0	0
15000	0.201613	0	0	0	0	0	0	0	0	0	0.217391	0	0	0	0	0	0	0	0	0	0	0
Figure 2h
Frequency (% Total)	WT-HFD (n=14)														IL1R1-KO-HFD (n=13)
0	0	0	0	0	0	0	0	0	0	0	0	0	0	0	0	0	0	0	0	0	0	0	0	0	0	0	0
500	6.98529	8.66337	6.91489	8.83002	7.81671	7.69231	5.34654	4.58221	5.59441	8.84956	12.7232	10.8742	7.78589	10.0719	13.7447	11.6973	16.6667	8.63039	10.978	8.14196	8.15603	13.0814	6.88836	8.17439	5.71429	27.6657	11.9816
1000	8.08823	6.18812	5.58511	5.29801	7.54717	9.31174	3.9604	5.92992	7.69231	8.18584	7.8125	9.38166	7.78589	7.91367	11.3605	7.79817	12.4214	8.25516	6.98603	7.93319	6.38298	10.4651	6.65083	7.35695	6.23377	17.0029	7.37327
1500	4.77941	6.93069	4.52128	4.19426	6.73854	6.88259	5.14851	7.81671	5.82751	6.85841	6.47321	8.10235	7.54258	5.7554	9.95792	5.27523	8.96226	4.12758	9.58084	5.42797	6.56028	5.81395	5.93824	4.63215	4.67532	7.4928	7.37327
2000	4.41176	4.9505	3.7234	5.73951	5.92992	4.8583	5.74257	4.58221	6.52681	4.86726	7.8125	7.24947	7.05596	6.95444	9.81767	3.89908	7.86163	7.50469	7.38523	6.26305	6.91489	5.23256	6.17577	4.90463	4.41558	10.6628	10.3687
2500	3.67647	5.44555	1.8617	5.07726	3.77359	6.2753	5.14851	7.00809	7.22611	6.63717	5.80357	6.82303	6.08273	7.43405	5.18934	4.3578	6.76101	6.75422	4.79042	6.47182	6.56028	4.36047	7.12589	6.81199	5.45455	12.1037	6.45161
3000	4.41176	6.18812	2.65957	4.85651	5.39084	6.2753	6.53465	4.04313	6.75991	5.30973	5.80357	10.0213	8.27251	7.91367	7.85414	3.89908	6.13208	5.4409	6.58683	7.30689	6.73759	3.19767	4.75059	5.72207	3.8961	6.34006	5.76037
3500	2.94118	4.70297	5.05319	5.51876	3.2345	6.68016	6.93069	5.12129	5.59441	7.52212	6.02679	6.18337	6.56934	5.7554	7.71389	7.56881	6.76101	4.12758	5.38922	6.68058	4.96454	4.94186	6.4133	4.08719	4.15584	3.7464	6.91244
4000	1.83824	5.94059	4.25532	5.29801	5.12129	4.65587	9.50495	7.27763	5.59441	6.41593	7.8125	7.46269	5.3528	6.23501	7.29313	5.50459	6.60377	5.4409	6.58683	5.63674	6.91489	5.23256	8.31354	2.99728	4.93506	4.61095	6.45161
4500	5.51471	6.18812	6.11702	6.18102	5.12129	5.06073	6.13861	3.77359	3.2634	4.20354	4.91071	4.69083	5.3528	5.9952	6.73212	7.11009	5.66038	8.06754	5.98802	7.72443	7.0922	2.32558	5.46318	7.08447	5.71429	2.01729	7.37327
5000	4.77941	3.46535	5.05319	5.51876	4.85175	5.06073	7.72277	2.69542	5.59441	6.63717	5.13393	5.33049	3.64964	4.55635	5.46985	5.50459	5.50314	6.5666	6.38723	6.68058	8.68794	5.23256	5.46318	4.90463	8.05195	2.01729	5.29954
5500	5.88235	6.18812	4.52128	5.07726	3.50404	5.06073	7.52475	5.92992	7.22611	5.30973	4.6875	3.83795	4.62287	5.9952	4.20757	6.19266	3.30189	4.69043	2.99401	5.42797	7.97872	7.26744	6.65083	4.90463	4.67532	2.30548	3.91705
6000	3.67647	6.43564	5.58511	4.63576	3.2345	5.66802	5.34654	4.58221	6.29371	7.07965	4.01786	4.47761	3.40633	4.07674	2.9453	4.81651	4.40252	6.00375	2.99401	5.01044	5.49645	5.23256	3.08789	4.35967	5.45455	1.15274	6.45161
6500	2.20588	5.44555	4.25532	6.84327	2.69542	2.22672	4.55445	3.50404	4.8951	3.31858	3.125	2.34542	4.13625	4.55635	2.80505	4.58716	2.35849	4.12758	2.59481	4.5929	6.20567	4.06977	3.08789	3.81471	5.71429	0.864553	3.45622
7000	6.25	5.94059	3.98936	3.09051	4.58221	3.84615	5.34654	6.19946	4.4289	2.87611	1.78571	2.98507	3.64964	2.63789	1.82328	5.04587	2.83019	4.3152	3.39321	4.17537	3.19149	6.39535	3.80048	3.81471	4.41558	0.864553	2.30415
7500	6.25	2.9703	6.91489	3.09051	2.69542	4.45344	3.36634	3.2345	3.4965	3.9823	3.34821	1.49254	2.18978	1.43885	0.841515	3.44037	2.04402	4.3152	4.59082	3.75783	2.12766	2.61628	4.51306	2.45232	2.85714	0.576369	2.99539
8000	3.67647	4.20792	6.38298	4.19426	3.2345	2.63158	2.77228	2.69542	3.9627	2.21239	1.78571	2.34542	2.6764	3.11751	0.701262	2.52294	0.786164	2.43902	3.59281	2.29645	2.12766	4.94186	2.61283	3.54223	4.93506	0	0.460829
8500	3.67647	3.71287	5.31915	3.31126	4.04313	2.63158	1.58416	2.15633	3.4965	1.76991	2.00893	1.70576	1.21655	1.91847	0.701262	2.29358	0.471698	2.43902	2.39521	1.04384	1.41844	2.32558	2.85036	3.54223	2.33766	0.288184	0.691244
9000	4.41176	1.23762	3.45745	3.09051	2.96496	2.02429	3.36634	3.2345	2.0979	1.10619	2.45536	0.852878	2.6764	2.63789	0.140252	1.37615	0	2.43902	0.998004	1.25261	0.886525	1.45349	2.3753	2.99728	3.63636	0.288184	1.15207
9500	3.30882	1.9802	3.45745	3.09051	3.2345	2.02429	1.38614	1.88679	1.3986	1.76991	1.33929	0.639659	2.6764	1.43885	0.280505	2.29358	0	2.06379	1.99601	1.67015	0.531915	1.45349	1.90024	2.99728	2.33766	0	1.6129
10000	1.47059	0.742574	3.45745	1.766	1.61725	1.417	1.38614	2.69542	0.699301	0	0.892857	0.852878	2.43309	0.959233	0.140252	2.29358	0.157233	0.938086	0.798403	0.626305	0	1.45349	1.42518	2.7248	2.5974	0	0.691244
10500	2.57353	1.23762	1.8617	1.10375	1.88679	1.417	0.990099	1.34771	0.699301	0.442478	1.33929	0.639659	0.486618	0.479616	0	1.14679	0	0.375235	0.798403	0.835073	0.70922	0.581395	0.712589	1.63488	2.07792	0	0.460829
11000	0.735294	0.247525	1.8617	0.883002	1.61725	1.417	0	0.539084	0.932401	0.663717	1.5625	0	0.729927	0.479616	0.140252	0.229358	0.314465	0.562852	0.998004	0.626305	0.177305	0.872093	0.712589	1.90736	1.2987	0	0.230415
11500	2.20588	0.49505	1.32979	1.10375	2.69542	0.404858	0	1.07817	0.2331	1.32743	0.446429	0.639659	0.973236	1.19904	0	0.229358	0	0.187617	0.399202	0	0	1.16279	1.18765	0.817439	1.2987	0	0
12000	1.83824	0.247525	1.59574	0.662252	2.15633	0.809717	0.19802	1.34771	0.2331	0.884956	0.223214	0.21322	0.243309	0	0	0.229358	0	0	0	0	0	0	0.475059	1.3624	0.779221	0	0
12500	0	0.247525	0	0.662252	0.808625	0.404858	0	1.07817	0	0.884956	0	0.21322	0.729927	0.239808	0	0.229358	0	0	0.399202	0.208768	0.177305	0	0.712589	0.544959	0.779221	0	0
13000	1.83824	0	0	0.441501	1.07817	0.404858	0	1.34771	0.2331	0.663717	0	0.21322	0.729927	0	0	0	0	0	0.199601	0.208768	0	0.290698	0.712589	0.544959	0.519481	0	0.230415
13500	0	0	0.265957	0.220751	1.34771	0.202429	0	1.07817	0	0.221239	0.223214	0.21322	0.243309	0	0.140252	0.229358	0	0	0.199601	0	0	0	0	0	1.03896	0	0
14000	1.10294	0	0	0	0.269542	0	0	1.34771	0	0	0	0.21322	0.486618	0	0	0	0	0	0	0	0	0	0	0.544959	0	0	0
14500	0.735294	0	0	0.220751	0.808625	0	0	1.07817	0	0	0.223214	0	0	0.239808	0	0.229358	0	0	0	0	0	0	0	0.544959	0	0	0
15000	0.735294	0	0	0	0	0.202429	0	0.808625	0	0	0.223214	0	0.243309	0	0	0	0	0.187617	0	0	0	0	0	0.27248	0	0	0
Figure 2i
Weeks of age	Saline-HFD (n=16)																IL1Ra-HFD (n=16)
8	22	19.5	20.7	24.6	19.5	20.9	24.7	23.8	22.3	20.5	22.9	21.7	20.3	21.5	22	23.6	18.2	20.4	23.1	23.2	21	22.6	25.1	23.1	22.6	20.4	19.7	19.2	19.8	23.4	18.7	21.8
9	21.9	19	20.4	24.7	19.4	21.9	25.4	24.6	23.1	22	23.9	22.1	20.6	22.1	23	23.8	17.7	21.1	23.6	24	21.4	23.7	25.2	23.6	22.4	22	20.6	20.9	19.6	24.4	20	23.1
10	23.8	21.2	21.4	26.4	20.8	23.3	26.5	26.4	24.4	23.4	24.6	21.8	20.5	22.5	24.4	25.4	18.1	20.6	24.1	25.1	23.4	24.1	25.7	24.1	23.3	24.3	20.2	21.7	19.3	24.9	19.9	22.8
11	26.9	21.4	22.2	29.2	22.1	26.4	29.7	29.3	26.9	28	29.1	23.5	20.7	22.8	24.6	25.3	19	22	25	26.7	25.6	26.9	28.9	26.7	26.5	29.3	21.3	22.2	20.5	25	21.3	23.3
12	29.5	22.2	26.4	35.8	25.6	26.4	29.7	29.3	26.9	28	29.1	24.7	21.8	24	25.6	26.4	21.6	23.3	26.6	30.6	25.6	26.9	28.9	26.7	26.5	29.3	21	23.8	21.6	26.7	22.3	24.4
13	31.5	23.2	26.4	35.8	25.6	27.3	30.6	29.4	27.9	28.7	30.5	25.5	23.5	24.5	27.8	27.2	21.6	23.3	26.6	30.6	26.6	27.6	29.8	26.8	26.8	29.7	22.8	24.7	22.5	27.2	22.5	24.8
14	32.2	24.1	27.4	36.6	26.5	28.9	32	30.6	28.3	28.8	33	26.4	24.3	24.7	29.5	29	20.6	21.6	24.8	32.3	27.7	27.9	30.3	27.2	27.4	30	23.6	25.5	24	31.2	22.8	26.1
15	34	25.5	29.4	39.7	28.3	33.9	33	30.9	29.8	37.1	34.8	26.4	24.3	24.7	29.5	29	22.4	24.3	26.2	34.6	28	28.1	31.8	28.2	28	31.4	23.6	25.5	24	31.2	22.8	26.1
16	35.3	26.8	30.4	40.7	28.9	32.5	35.2	32	31.4	37.2	32.1	31.1	25.1	25.2	32.4	32.2	22.5	25	27.5	35.7	28.9	28.7	33.3	29.3	29.5	33.3	24.8	27.4	25.1	35.8	24.4	26.9
17	36.7	29.2	31.6	42.4	30.1	33.6	36.3	32.5	32.6	33.3	38.5	36.9	26.7	25.6	35	36.1	22.5	25.4	27.6	38.2	28.8	29.2	33.7	29	30.3	34.3	26.9	28.5	27.1	34.2	26.3	29.8
Figure 2j
Saline-HFD																IL1Ra-HFD
35.8	25.6	25.6	36.5	37.5	35.2	37.1	33	34.8	35.3	40.6	33.7	46.2	32.5	37.9	31.4	26.4	28.9	26.1	34.8	26.3	30.8	28.6	29.8	35.3	29.8	32.5	36.7	42	21.8	25.7	28
Figure 2k: scWAT
Saline-HFD																IL1Ra-HFD
1.416	0.279	0.193	1.005	1.15	2.149	0.759	1.402	2.263	1.246	0.856	0.62	1.955	0.741	0.976	0.486	0.247	0.334	0.175	0.838	0.169	0.461	0.238	0.142	0.258	1.723	0.331	0.754	0.545	0.267	0.242	0.51
Figure 2l: gWAT
Saline-HFD																IL1Ra-HFD
1.965	0.244	0.34	1.24	1.793	2.779	1.748	2.316	2.816	1.965	1.257	1.055	2.248	1.259	1.473	0.698	0.328	0.367	0.23	1.597	0.218	0.537	0.323	0.317	0.414	2.659	0.393	0.859	0.945	0.289	0.333	0.81
Figure 2m: scWAT
Frequency (% Total)	Saline-HFD (n=16)																IL1Ra-HFD (n=16)
0	0	0	0	0	0	0	0	0	0	0	0	0	0	0	0	0	0	0	0	0	0	0	0	0	0	0	0	0	0	0	0	0
500	15.311	66.2683	61.5917	38.7097	15.7682	13.9159	18.7273	17.3275	7.3741	31.1678	26.5612	17.8451	52.2818	25.341	24.8945	17.2103	68.6747	73.8112	81.5324	29.481	86.8899	52.4265	57.4777	75.5127	58.5504	17.8808	70.852	58.0913	31.2057	33.8039	33.6866	33.9492
1000	14.8325	25.421	27.8794	32.0837	14.8248	9.06149	17.0909	22.7606	9.53237	31.2452	26.0616	21.6611	34.8279	30.3661	25.4852	18.7852	25.1595	23.8456	15.5206	31.2111	12.5837	34.9282	29.1295	21.3176	31.427	18.4106	24.7918	36.2379	28.9204	36.8627	30.8857	31.7167
1500	11.1643	5.75774	8.35393	13.8622	12.8032	7.76699	13.6364	17.4743	8.09353	19.0255	18.3181	20.3143	9.52762	23.977	25.654	15.973	4.53579	1.86079	1.96464	18.7543	0.478469	8.54409	8.25893	2.29956	8.15402	16.8212	3.77963	4.97925	18.4397	20.2353	16.8055	20.3233
2000	9.56938	1.41228	1.82897	5.40541	11.3208	10.6796	8.54545	11.3069	7.73381	9.66744	12.3231	15.0393	2.24179	12.2757	12.827	10.6862	0.779589	0.34459	0.196464	9.89619	0.047847	2.39234	3.23661	0.435053	1.07588	12.053	0.320307	0.691563	10.4019	6.43137	8.78123	8.23711
2500	8.13397	0.32591	0.346021	4.3592	8.62534	8.41424	7.09091	7.04846	7.73381	4.02166	6.16153	8.64198	0.640512	4.5944	5.99156	8.32396	0.354359	0.068918	0.392927	5.39792	0	0.546822	1.22768	0.186451	0.396376	9.93377	0.192184	0	4.57053	1.64706	4.23921	3.31024
3000	10.0479	0.32591	0	2.00523	9.16442	4.85437	7.81818	5.28634	6.65468	1.85615	4.24646	4.82604	0.40032	1.79469	3.03797	7.53656	0.212615	0.068918	0.196464	2.21453	0	0.478469	0.111607	0.0621504	0.11325	5.96026	0.0640615	0	2.91568	0.54902	2.19531	1.69361
3500	6.53908	0	0	0.87184	8.49057	5.82524	5.45455	4.40529	6.11511	1.39211	2.33139	3.367	0	0.86145	1.01266	4.72441	0	0	0	1.38408	0	0.341763	0.223214	0	0.11325	4.10596	0	0	1.02443	0.156863	1.81681	0.307929
4000	6.53908	0.054318	0	1.39494	4.58221	6.47249	4.36364	3.37739	8.99281	0.541377	1.41549	2.80584	0.0800641	0.28715	0.675105	3.82452	0	0	0.196464	0.415225	0	0.205058	0.223214	0.0621504	0	3.17881	0	0	1.18203	0.0784314	0.832702	0.307929
4500	4.94418	0.108637	0	0.43592	2.83019	4.85437	3.27273	3.37739	4.67626	0.386698	0.666112	1.6835	0	0.28715	0.0843882	2.24972	0.141743	0	0	0.415225	0	0	0	0.0621504	0	3.17881	0	0	0.866824	0	0.1514	0.153965
5000	3.50877	0.162955	0	0.610288	3.09973	3.23625	4.36364	2.49633	6.47482	0.232019	0.749376	1.23457	0	0.0717875	0.168776	2.69966	0	0	0	0.415225	0	0.136705	0	0	0	1.45695	0	0	0	0	0.227101	0
5500	2.71132	0	0	0.087184	2.69542	4.85437	2.54545	2.0558	4.4964	0.0773395	0.249792	0.785634	0	0.143575	0.0843882	2.81215	0	0	0	0.138408	0	0	0	0	0.0566251	1.98675	0	0	0.236407	0.0784314	0.1514	0
6000	2.87081	0	0	0	2.56065	3.8835	1.81818	1.76211	4.67626	0.154679	0.333056	0.897868	0	0	0	1.91226	0	0	0	0	0	0	0.111607	0	0	0.794702	0	0	0.157604	0	0.227101	0
6500	1.91388	0.054318	0	0.087184	1.48248	2.26537	1.27273	0.587372	2.51799	0.154679	0	0.3367	0	0	0	1.01237	0	0	0	0.069204	0	0	0	0.0621504	0	1.72185	0	0	0.0788022	0	0	0
7000	0.797448	0	0	0	0.808625	3.23625	1.63636	0.293686	1.97842	0.0773395	0.166528	0.224467	0	0	0.0843882	0.224972	0	0	0	0.069204	0	0	0	0	0	1.0596	0	0	0	0.0784314	0	0
7500	0.318979	0	0	0.087184	0.404313	1.2945	0.727273	0.146843	2.51799	0	0.166528	0.3367	0	0	0	1.01237	0.070872	0	0	0	0	0	0	0	0	0.662252	0	0	0	0	0	0
8000	0.478469	0	0	0	0.134771	0.970874	0.545455	0.146843	1.25899	0	0.0832639	0	0	0	0	0.337458	0	0	0	0	0	0	0	0	0	0.529801	0	0	0	0	0	0
8500	0.15949	0	0	0	0.134771	1.61812	0.181818	0	2.51799	0	0.0832639	0	0	0	0	0.449944	0	0	0	0	0	0	0	0	0	0.13245	0	0	0	0	0	0
9000	0	0	0	0	0.134771	1.2945	0.363636	0	1.07914	0	0	0	0	0	0	0	0	0	0	0	0	0	0	0	0.0566251	0.13245	0	0	0	0	0	0
9500	0	0	0	0	0.134771	0.970874	0.181818	0	1.79856	0	0	0	0	0	0	0.112486	0	0	0	0	0	0	0	0	0	0	0	0	0	0	0	0
10000	0.15949	0	0	0	0	0.970874	0	0	1.07914	0	0	0	0	0	0	0	0	0	0	0	0	0	0	0	0	0	0	0	0	0	0	0
10500	0	0.054318	0	0	0	1.94175	0	0	1.07914	0	0	0	0	0	0	0	0.070872	0	0	0.069204	0	0	0	0	0	0	0	0	0	0	0	0
11000	0	0	0	0	0	0	0	0	0.359712	0	0.0832639	0	0	0	0	0.112486	0	0	0	0	0	0	0	0	0	0	0	0	0	0	0	0
11500	0	0	0	0	0	0.323625	0	0.146843	0.359712	0	0	0	0	0	0	0	0	0	0	0	0	0	0	0	0.0566251	0	0	0	0	0	0	0
12000	0	0	0	0	0	0	0	0	0.359712	0	0	0	0	0	0	0	0	0	0	0.069204	0	0	0	0	0	0	0	0	0	0.0784314	0	0
12500	0	0	0	0	0	0	0.181818	0	0.359712	0	0	0	0	0	0	0	0	0	0	0	0	0	0	0	0	0	0	0	0	0	0	0
13000	0	0.054318	0	0	0	0.323625	0.181818	0	0	0	0	0	0	0	0	0	0	0	0	0	0	0	0	0	0	0	0	0	0	0	0	0
13500	0	0	0	0	0	0.647249	0	0	0	0	0	0	0	0	0	0	0	0	0	0	0	0	0	0	0	0	0	0	0	0	0	0
14000	0	0	0	0	0	0	0	0	0	0	0	0	0	0	0	0	0	0	0	0	0	0	0	0	0	0	0	0	0	0	0	0
14500	0	0	0	0	0	0.323625	0	0	0.179856	0	0	0	0	0	0	0	0	0	0	0	0	0	0	0	0	0	0	0	0	0	0	0
15000	0	0	0	0	0	0	0	0	0	0	0	0	0	0	0	0	0	0	0	0	0	0	0	0	0	0	0	0	0	0	0	0
Figure 2n: gWAT
	Saline-HFD (n=16)																IL1Ra-HFD (n=16)
0	0	0	0	0	0	0	0	0	0	0	0	0	0	0	0	0	0	0	0	0	0	0	0	0	0	0	0	0	0	0	0	0
500	8.30946	26.2295	24.6515	9.18728	8.31826	8.12065	18.7032	11.8932	7.89474	9.77597	8.99083	7.32436	11.7942	12.4352	11.9593	8.43373	24.031	20.4385	24.5942	11.293	38.066	17.7278	29.0036	20.0665	15.2174	9.09091	29.4472	19.1126	12.5382	12.9825	11.1628	7.75862
1000	7.73639	21.942	30.9886	8.12721	9.04159	2.78422	9.22693	6.5534	5.46559	11.4053	5.3211	9.86547	10.9159	9.32642	9.41476	5.42169	23.5659	26.1669	25.3247	9.81997	35.7742	17.1036	25.089	15.9645	14.4565	7.01299	24.4221	20.2218	11.4679	14.0351	10.6977	9.05172
1500	9.74212	21.3115	22.6869	7.42049	7.23327	3.24826	7.73067	8.00971	6.88259	7.12831	8.62385	9.56652	12.0452	7.51295	7.12468	6.62651	18.062	22.2065	18.8312	10.802	18.6138	15.231	16.9039	17.2949	16.9565	3.8961	17.8894	20.8191	10.8563	15.9064	7.90698	10.3448
2000	9.88539	12.4842	12.6743	9.89399	5.78662	4.64037	3.49127	6.06796	4.25101	4.48065	6.42202	8.52018	11.7942	8.80829	6.10687	4.01606	14.6512	16.6902	14.3669	8.34697	6.26048	15.8552	14.5907	16.408	12.2826	4.93506	13.3668	16.4676	11.1621	16.2573	8.37209	8.04598
2500	10.0287	5.92686	6.02028	8.48057	7.23327	5.33643	5.23691	5.33981	8.50202	4.88798	6.42202	8.52018	12.5471	8.03109	7.88804	4.61847	9.22481	9.90099	8.6039	7.20131	0.950252	11.236	6.76157	12.6386	13.8043	5.19481	7.63819	10.9215	9.93884	13.5673	9.6124	9.1954
3000	10.6017	3.90921	1.45754	6.5371	7.23327	5.80046	3.49127	8.00971	6.88259	6.31365	6.6055	10.3139	9.41029	6.21762	4.83461	6.0241	4.8062	3.04102	5.03247	8.51064	0.279486	9.23845	4.09253	8.31486	9.23913	7.53247	3.8191	8.02048	9.48012	12.2807	8.06202	13.5057
3500	11.1748	2.90038	0.633714	7.24382	7.9566	6.2645	3.2419	7.03883	5.46559	6.51731	6.97248	10.1644	10.665	5.44041	5.08906	8.43373	3.10078	0.777935	1.78571	9.6563	0.0558971	6.11735	1.24555	5.21064	8.36957	3.37662	2.11055	2.8157	9.02141	6.19883	9.92248	9.33908
4000	7.73639	1.00883	0.443599	8.48057	6.69078	5.80046	3.2419	8.00971	7.08502	8.14664	6.6055	8.22123	8.90841	5.69948	7.37913	4.61847	0.775194	0.565771	0.405844	8.51064	0	3.1211	1.24555	2.43902	4.34783	4.67532	0.603015	0.938567	7.03364	4.44444	6.97674	10.2011
4500	6.01719	1.38714	0.0633714	6.18375	7.77577	6.72854	3.2419	8.00971	5.26316	7.73931	7.33945	7.17489	4.51694	7.25389	6.10687	6.62651	0.620155	0.0707214	0.324675	4.74632	0	1.74782	0.177936	1.33038	2.5	4.15584	0.100503	0.255973	5.19878	2.45614	8.52713	7.32759
5000	4.15473	0.504414	0.126743	7.77385	5.96745	5.56845	4.98753	3.8835	8.90688	5.29532	6.97248	6.27803	4.01506	5.69948	7.37913	8.23293	0.697674	0.0707214	0.162338	5.56465	0	1.37328	0.177936	0.110865	1.41304	3.8961	0.100503	0.0853242	5.35168	1.05263	6.04651	6.03448
5500	6.16046	0.504414	0.126743	5.47703	7.4141	5.80046	4.73815	5.09709	5.87045	5.29532	5.68807	3.58744	1.75659	4.66321	5.08906	9.43775	0.155039	0	0.324675	4.74632	0	0.499376	0.177936	0.110865	0.869565	4.93506	0.100503	0.170648	1.83486	0.116959	4.49612	3.73563
6000	3.72493	0.126103	0.0633714	3.53357	4.5208	3.7123	2.99252	3.39806	5.66802	5.29532	5.50459	2.54111	0.878294	5.69948	5.08906	5.82329	0	0.0707214	0.0811688	2.45499	0	0.124844	0	0.110865	0.434783	4.67532	0.201005	0	2.75229	0.233918	2.63566	1.86782
6500	2.00573	0.126103	0	4.0636	4.33996	4.64037	2.74314	3.39806	3.84615	3.86965	4.58716	2.54111	0.125471	1.5544	3.30789	4.41767	0.0775194	0	0.162338	3.92799	0	0.124844	0	0	0	2.85714	0	0.0853242	1.22324	0.116959	2.32558	1.58046
7000	1.14613	0.252207	0	3.00353	3.79747	6.03248	3.99002	3.39806	3.84615	4.68432	3.30275	1.64425	0.125471	3.62694	3.56234	5.42169	0.0775194	0	0	1.80033	0	0.249688	0	0	0	4.67532	0	0	1.07034	0.116959	0.775194	1.00575
7500	0.859599	0.252207	0	2.12014	1.98915	6.2645	3.49127	2.91262	3.03644	2.85132	2.75229	1.79372	0	3.10881	2.03562	3.01205	0	0	0	0.818331	0	0	0.177936	0	0	3.63636	0.201005	0.0853242	0.458716	0.116959	1.39535	0.287356
8000	0	0	0	1.41343	1.62749	6.2645	3.99002	1.94175	3.03644	2.03666	2.56881	0.896861	0.125471	0.518135	3.05344	4.01606	0	0	0	0.818331	0	0	0	0	0.108696	3.37662	0	0	0.30581	0.116959	0.465116	0.143678
8500	0.286533	0.252207	0.0633714	0.176678	1.26582	5.10441	3.74065	1.69903	2.83401	1.42566	2.20183	0.44843	0	1.5544	1.78117	1.60643	0	0	0	0.818331	0	0	0	0	0	4.15584	0	0	0.152905	0	0.155039	0.431034
9000	0.143266	0	0	0.353357	0.904159	1.39211	2.24439	1.45631	0.809717	1.42566	1.65138	0	0.125471	1.03627	1.27226	1.40562	0.0775194	0	0	0	0	0	0	0	0	2.85714	0	0	0	0	0.155039	0
9500	0	0.252207	0	0.176678	0.361664	2.5522	1.74564	1.45631	0.607287	0.610998	0.183486	0.149477	0.125471	1.03627	1.01781	1.00402	0	0	0	0	0	0.124844	0	0	0	2.85714	0	0	0.152905	0	0	0
10000	0	0.126103	0	0.176678	0.180832	0.928074	2.24439	0.242718	2.02429	0	0.917431	0	0	0.259067	0	0.401606	0	0	0	0	0	0	0	0	0	1.81818	0	0	0	0	0	0.143678
10500	0.143266	0.252207	0	0	0	0.928074	2.99252	0.485437	1.01215	0.610998	0.366972	0.44843	0	0.259067	0	0	0.0775194	0	0	0.163666	0	0	0	0	0	1.55844	0	0	0	0	0	0
11000	0.143266	0	0	0	0	0.696056	0.74813	0.242718	0.202429	0	0	0	0.125471	0.259067	0.254453	0.200803	0	0	0	0	0	0	0	0	0	2.33766	0	0	0	0	0	0
11500	0	0.126103	0	0	0	0.696056	0.74813	0	0	0.203666	0	0	0	0	0	0	0	0	0	0	0	0	0.177936	0	0	2.07792	0	0	0	0	0.155039	0
12000	0	0	0	0	0.180832	0.232019	0.249377	0.485437	0.404858	0	0	0	0	0	0	0.200803	0	0	0	0	0	0	0	0	0	1.81818	0	0	0	0	0	0
12500	0	0	0	0.176678	0	0	0.249377	0.242718	0	0	0	0	0	0	0.254453	0	0	0	0	0	0	0	0	0	0	0.779221	0	0	0	0	0.155039	0
13000	0	0	0	0	0.180832	0.232019	0.498753	0.242718	0	0	0	0	0	0	0	0	0	0	0	0	0	0	0	0	0	0.779221	0	0	0	0	0	0
13500	0	0	0	0	0	0	0	0	0	0	0	0	0	0	0	0	0	0	0	0	0	0	0	0	0	0	0	0	0	0	0	0
14000	0	0.126103	0	0	0	0.232019	0	0.485437	0.202429	0	0	0	0	0	0	0	0	0	0	0	0	0	0	0	0	0.25974	0	0	0	0	0	0
14500	0	0	0	0	0	0	0	0	0	0	0	0	0	0	0	0	0	0	0	0	0	0	0.177936	0	0	0.25974	0	0	0	0	0	0
15000	0	0	0	0	0	0	0	0	0	0	0	0	0	0	0	0	0	0	0	0	0	0.124844	0	0	0	0.519481	0	0	0	0	0	0
Figure 2o: gWAT
Adipocyte					CD45-					CD45+
1.0418	1.3637	0.8117	0.7829	1.0045	14.435	12.214	18.845	15.668	15.2771	0.7164	1.539	2.2979	0.3936	1.40101
Figure 2p: scWAT
Adipocyte					CD45-					CD45+
0.5683	1.1061	1.1572	1.2476	0.9209	8.8283	15.335	15.035	11.094	8.2258	13.657	18.751	5.6445	2.6589	2.9248
Figure 2r
WT-HFD														WT-CD														IL1R1-KO-HFD														IL1R1-KO-CD
0.25	0.47	0.46	0.26	0.46	0.43	0.39	0.24	0.34	0.33	0.56	0.29	0.074	0.22	0.27	0.43	0.39	0.32	0.1	0.074	0.13	0.17	0.14	0.52	0.21	0.1			0.34	0.057	0.19	0.17	0.27	0.11	0.15	0.078	0.23	0.093	0.062	0.18	0.066	0.056	0.59	0.4	0.37	0.33	0.28	0.19	0.25	0.13
Figure 2s
WT-HFD												WT-CD												IL1R1-KO-HFD												IL1R1-KO-CD
0.084	0.11	0.17	0.089	0.06	0.076	0.084	0.13	0.35	0.064	0.037	0.9	0.13	0.16	0.063	0.084	0.038	0.09	0.11	0.051	0.22	0.055	0.13		0.086	0.15	0.077	0.091	0.04	0.0075	0.037	0.092	0.023	0.052	0.033	0.081	0.12	0.18	0.16	0.3	0.075	0.063	0.054	0.17	0.066	0.071	0.11
Figure 2u
Saline-HFD																IL1Ra-HFD
0.072	0.12	0.46	0.14	0.083	0.24	0.12	0.27	0.16	0.16	0.2	0.13	0.12	0.18	0.19	0.11	0.76	0.52	0.9	0.14	0.35	0.24	0.34	0.26	0.44	0.31	0.31	0.11	0.25	0.3	0.53	0.21
Figure 2v
Saline-HFD																IL1Ra-HFD
0.48	0.19	0.5	0.084	0.098	0.071	0.11	0.12	0.028	0.071	0.37	0.17	0.025	0.36	0.15	0.051	0.49	0.034	0.26	0.14	0.18	0.15	0.072	0.11	0.11	0.11	0.11	0.092	0.28
[truncated: 5 more columns]

## Sheet: Fig. 3
	Fig. 3c-e
	Adipocytes	Progenitors	M1 Macrophages	M2 Macrophages	CD4+ T cells	CD8+ T cells
IL1B	467.882	501.463	386471	47314.7	2592.27	1323.37
	670.921	1251.98	402883	32768	2574.36	6517.03
	72.5046	1144.1	397336	21920.6	2778.33	2288.2
	86.8227	1234.75	355626	22536.9	1858.6	1710.26
IL1RN	23.2636	15.5625	9541.5	232.325	49.5221	25.9921
	26.7228	32.2226	6653.97	130.69	39.9466	52.7098
	12.042	30.0647	5634.22	158.683	44.6318	44.9422
	27.2843	25.9921	5914.33	170.072	45.8866	48.5029
IL1R1	724.077	6653.97	4973.34	2076.59	274.374	252.476
	625.992	6208.38	5442.3	2241.11	340.144	413.001
	714.109	8779.97	6038.61	1807.78	576.03	508.463
	770.686	8841.04	4182.07	2033.85	497.999	455.087

## Sheet: Fig. 4
Fig. 4b			Fig. 4d							Fig. 4e					Fig. 4f						Fig. 4g					Fig. 4h			Fig. 4i			Fig. 4j
Vehicle	IL-1b			IL-1b (ng/ml)							IL-1b (ng/ml)				-IL-1RA		+IL-1RA				-IL-1RA		+IL-1RA			Vehicle	IL-1b		Vehicle	IL-1b		Vehicle	IFN-g	IL-6	LPS	MCP-1	TNF-a	IL-1b
1.32539	5.6304		Vehicle	0.05	0.5	5	10			Vehicle	0.5	5	10		Vehicle	IL-1b	Vehicle	IL-1b			Vehicle	IL-1b	Vehicle	IL-1b		710.143	945.748		28.1892	2.55743		1.0172	0.122212	1.21729	1.25842	1.08927	0.930672	2.2724
0.979731	2.85		1.25678	0.83779	0.93196	1.5346	2.01267		PPARG	0.943	0.732	0.903	0.666		1.0493	1.46667	1.13242	0.937455		PPARG	0.963	1.267	1.25	1.018		706.15	897.163		27.3462	3.25956		0.948332	0.165666	1.32917	1.32006	0.984257	1.02263	2.18098
0.694882	3.78611		1.09803	0.87167	0.95134	1.72611	1.85802			1.061	0.717	0.969	1.256		0.925768	1.44738	0.895914	0.92273			1.038	1.497	1.016	1.363		701.491	864.551		22.7284	2.47858		0.881354	0.148524	1.19628	1.31929	0.937582	0.945346	2.29693
			1.01818	0.72795	0.8606	1.41414	1.73758			1.046	1.638	2.077	2.019		0.979954	1.41181	0.942461	0.92385			1.162	1.326	0.927	1.246		692.839	777.364		23.1505	2.31733		0.814689	0.180972	1.3145	1.37569	0.897068	0.947071	2.252
			1.0057	0.87536	0.92004	1.52702	1.53529			0.954	1.271	2	1.967		0.950337	1.4416	1.13435	0.910824			0.861	1.313	0.974	1.318		674.869	774.036					1.13782	0.13975	1.70131	0.971729	1.3072	0.627255	3.69064
			1.02187	1.17536	1.94762	1.98468	1.94219			1.311	0.704	1.766	1.636		1.11152	1.64823	1.00478	1.0872			1.077	1.897	0.95	0.883		640.926	768.711					1.20061	0.169494	1.48944	1.022	1.12132	0.778945	3.54505
			0.93928	1.05538	1.26858	1.90794	2.00504			0.762	1.002	1.306	1.629		1.04899	1.66022	0.86752	0.90067			0.928	1.543	0.887	1.008		627.615	765.384					1.18095	0.156615	1.17589	1.06062	1.078	0.590711	3.57736
			1.06374	0.900584	1.18091	1.69191	1.6848			0.89	2.023	2.292	4.878		0.950728	1.75226	0.81582	0.90112			1.03	2.054	1.168	1.238		623.621	736.765					0.997379	0.169236	1.41471	0.972816	1.29615	0.75775	3.86472
			1.09908	1.00209	1.36928	1.7886	1.73965			1.123	1.725	2.294	4.11		0.983404	1.54808	0.8973	0.85298			0.971	1.746	1.11	1.083		620.294	734.768					0.977562	0.419997	1.82381	1.29888	1.21736	0.139289	3.54566
			0.907	1.1262	1.97291	2.39122	2.28754								0.94686	2.0321	1.0188	0.8668								618.297	727.447					0.844111	0.37105	1.88824	1.2224	1.02091	0.0765243	2.71346
			0.80352	1.27289	1.9339	2.39327	1.8498		ADIPOQ	0.928	2.229	3.447	3.765		1.04171	1.7922	0.8285	1.0406		ADIPOQ	0.819	4.63	1.332	1.21		617.631	725.451					1.04612	0.289297	1.60383	0.778734	0.838509	0.0661083	2.6434
			0.78648	1.1644	1.77801	2.19757	2.12141			1.077	1.863	2.466	4.081		0.92326	1.8166	0.8284	0.9201			1.221	4.979	0.876	1.146		611.641	722.123					1.18576	0.215843	1.24805	0.777456	0.654916	0.0602945	2.25891
			1.14841	1.07687	2.18671	2.26673	1.7803			0.842	0.971	2.613	5.308		0.8598	1.7521	0.8941	0.9246			1.438	2.899	0.774	2.356		610.31	710.809					0.94167
			0.997136							1.188	0.966	2.862	5.158		0.89254	1.74483	1.01631	1.10401			0.695	3.083	0.849	2.928		608.979	706.815					0.826453
			0.967539							1.081	1.011	2.177	3.254		0.87264	1.52993	0.945392	0.956447			1.31	13.323	1.139	1.113		608.314	703.487
			0.993266							0.925	0.971	1.654	3.191		1.02221	1.41944	0.948641	0.929092			0.763	5.936	0.718	1.175		608.314	698.163
			0.885388							1.199	1.664	1.99	4.326		0.8717	1.39019	0.948587	0.871391			1.199	22.114	0.683	0.645		604.986	697.497
			0.950388							0.834	1.252	2.881	5.036		1.0509						0.834	13.061	0.827	1.603		598.996	694.17
			0.882656												0.9604											593.006	692.173
			1.14532						PLIN1	0.983	1.653	2.021	2.752		0.9859					PLIN1	1.161	1.993	1.307	1.059		583.023	692.173
			0.999902							1.017	1.511	1.355	2.905		1.2058						0.861	2.932	0.812	1.534		583.023	691.508
			0.88503							0.896	0.8	1.477	2.13		0.978						1.428	2.214	0.804	1.645		576.367	690.842
			1.14496							1.116	0.761	1.377	2.285		0.9606						0.7	2.3	0.743	2.177		570.377	682.19
			1.17059							1.008	1.164	1.466	1.705		1.0066						1.264	6.826	1.045	0.929		567.049	681.524
			0.994521							0.992	1.019	1.199	1.804		0.879						0.791	4.142	0.778	1.004		561.725	680.859
			1.05714							1.166	1.086	1.011	2.582		0.9729						1.294	9.698	1.095	0.761		561.725	680.193
			1.01724							0.858	0.714	1.491	2.884		1.17782						0.773	7.66	1.041	2.043		561.06	679.528
			0.963336												1.06146											560.394	678.197
			0.887344												0.986414											558.397	675.534
			0.962978												0.954205											557.732	675.534
			0.934334												0.952375											557.066	674.869
			1.2628												1.02085											556.401	674.203
			0.899616												0.899953											555.07	670.875
			0.85591												0.946917											554.404	668.213
			0.994077																							549.745	666.882
																										549.745	666.882
																										549.745	666.217
																										547.083	664.22
																										546.417	662.223
																										543.09	660.892
																										533.772	660.227
																										531.11	658.896
																										531.11	657.564
																										530.444	657.564
																										529.113	656.233
																										528.448	656.233
																										528.448	654.902
																										524.454	654.902
																										523.123	654.237
																										522.458	652.906
																										519.795	652.24
																										517.799	651.574
																										515.802	650.243
																										513.14	648.912
																										512.474	647.581
																										511.809	646.916
																										511.809	643.588
																										511.143	642.922
																										511.143	642.922
																										511.143	640.926
																										510.478	639.595
																										509.812	638.929
																										509.812	638.929
																										507.15	637.598
																										507.15	634.27
																										505.819	633.605
																										505.153	633.605
																										505.153	632.939
																										505.153	631.608
																										504.488	629.611
																										502.491	629.611
																										501.825	628.946
																										501.16	628.28
																										501.16	628.28
																										499.163	626.284
																										499.163	625.618
																										498.498	625.618
																										497.832	624.952
																										497.832	623.621
																										497.167	622.956
																										496.501	622.956
																										495.17	622.29
																										495.17	621.625
																										494.504	620.294
																										492.508	620.294
																										490.511	618.297
																										489.18	617.631
																										489.18	616.966
																										489.18	616.966
																										489.18	616.3
																										488.514	616.3
																										487.849	615.635
																										485.187	615.635
																										485.187	614.304
																										485.187	614.304
																										483.856	614.304
																										483.19	612.973
																										483.19	612.973
																										482.525	612.307
																										482.525	610.976
																										482.525	610.31
																										482.525	609.645
																										481.193	609.645
																										480.528	608.979
																										479.862	608.979
																										479.197	608.979
																										479.197	607.648
																										479.197	607.648
																										479.197	606.983
																										479.197	606.983
																										479.197	606.983
																										479.197	606.317
																										477.866	606.317
																										477.866	604.986
																										477.866	604.32
																										477.2	603.655
																										474.538	603.655
																										474.538	602.324
																										473.872	602.324
																										473.872	602.324
																										473.207	600.993
																										473.207	600.327
																										471.876	600.327
																										471.21	598.996
																										469.879	597.665
																										469.879	597.665
																										469.879	596.999
																										468.548	595.003
																										468.548	595.003
																										467.882	594.337
																										467.217	594.337
																										467.217	593.672
																										467.217	593.672
																										465.886	593.006
																										465.22	593.006
																										464.555	591.009
																										463.889	591.009
																										463.889	591.009
																										463.889	591.009
																										463.224	590.344
																										462.558	589.013
																										462.558	589.013
																										461.892	588.347
																										461.892	588.347
																										461.227	588.347
																										459.896	588.347
																										459.896	588.347
																										459.896	587.682
																										459.896	587.682
																										459.896	587.682
																										459.23	587.016
																										459.23	586.35
																										458.565	586.35
																										458.565	585.685
																										457.899	585.019
																										457.899	585.019
																										457.899	585.019
																										457.899	584.354
																										457.234	584.354
																										457.234	584.354
																										457.234	584.354
																										456.568	583.688
																										456.568	583.688
																										456.568	583.023
																										455.902	582.357
																										455.902	582.357
																										455.237	582.357
																										455.237	581.692
																										454.571	581.692
																										454.571	581.692
																										453.906	581.026
																										453.906	581.026
																										453.24	581.026
																										451.909	580.361
																										451.909	580.361
																										451.244	579.695
																										450.578	579.695
																										449.913	579.029
																										449.247	579.029
																										448.581	578.364
																										447.916	578.364
																										447.916	577.698
																										447.916	577.698
																										447.916	577.698
																										447.916	577.033
																										447.25	577.033
																										446.585	575.702
																										445.254	575.702
																										445.254	575.702
																										445.254	575.702
																										445.254	575.036
																										444.588	573.705
																										443.923	573.705
																										443.923	573.705
																										443.923	573.705
																										443.257	573.705
																										442.591	573.039
																										442.591	573.039
																										441.926	573.039
																										441.926	572.374
																										441.926	572.374
																										441.926	572.374
																										441.926	571.708
																										441.26	571.708
																										440.595	569.712
																										440.595	569.046
																										439.929	569.046
																										439.264	569.046
																										439.264	568.381
																										438.598	568.381
																										438.598	567.715
																										438.598	567.715
																										437.933	567.715
																										437.933	567.715
																										436.601	567.715
																										435.936	567.715
																										434.605	567.715
																										433.939	567.049
																										432.608	567.049
																										432.608	567.049
																										431.277	566.384
																										431.277	565.718
																										430.612	565.718
																										430.612	565.053
																										429.946	565.053
																										429.28	565.053
																										429.28	564.387
																										429.28	564.387
																										429.28	564.387
																										428.615	563.722
																										428.615	563.722
																										428.615	563.056
																										428.615	563.056
																										427.949	563.056
																										427.284	562.391
																										427.284	562.391
																										427.284	562.391
																										427.284	561.725
																										426.618	561.725
																										425.953	561.06
																										425.953	561.06
																										425.287	561.06
																										425.287	560.394
																										425.287	560.394
																										424.622	560.394
																										424.622	560.394
																										423.956	560.394
																										423.29	559.728
																										423.29	559.728
																										423.29	559.728
																										423.29	559.063
																										422.625	559.063
																										421.959	559.063
																										421.294	559.063
																										420.628	559.063
																										420.628	558.397
																										420.628	558.397
																										420.628	558.397
																										420.628	558.397
																										419.963	557.732
																										419.963	557.732
																										419.963	557.732
																										419.963	557.732
																										419.297	557.732
																										419.297	557.066
																										419.297	557.066
																										419.297	557.066
																										418.632	557.066
																										418.632	557.066
																										418.632	556.401
																										417.966	556.401
																										417.966	556.401
																										417.966	555.735
																										417.966	555.735
																										417.966	555.07
																										417.301	554.404
																										416.635	554.404
																										415.969	554.404
																										415.969	554.404
																										415.969	553.738
																										415.969	553.073
																										415.969	553.073
																										415.304	553.073
																										415.304	553.073
																										415.304	553.073
																										414.638	552.407
																										414.638	552.407
																										413.973	552.407
																										413.973	551.742
																										413.973	551.742
																										413.973	551.742
																										413.973	551.076
																										413.973	551.076
																										413.307	551.076
																										413.307	550.411
																										413.307	550.411
																										413.307	550.411
																										413.307	550.411
																										413.307	550.411
																										413.307	549.745
																										411.976	549.745
																										411.976	549.08
																										411.976	548.414
																										411.311	548.414
																										410.645	547.749
																										409.979	547.749
																										409.979	547.749
																										409.979	547.749
																										409.979	547.749
																										409.979	547.083
																										409.979	547.083
																										409.314	547.083
																										409.314	546.417
																										409.314	546.417
																										409.314	545.752
																										409.314	545.752
																										409.314	545.086
																										408.648	545.086
																										408.648	545.086
																										408.648	545.086
																										407.317	544.421
																										406.652	544.421
																										406.652	544.421
																										406.652	543.755
																										405.986	543.09
																										405.986	543.09
																										405.986	543.09
																										405.986	543.09
																										405.986	543.09
																										405.986	543.09
																										405.321	543.09
																										404.655	542.424
																										404.655	542.424
																										404.655	542.424
																										404.655	542.424
																										403.989	541.759
																										403.989	541.759
																										403.324	541.759
																										402.658	541.759
																										402.658	541.093
																										402.658	541.093
																										402.658	541.093
																										401.993	541.093
																										401.993	541.093
																										401.993	540.427
																										401.993	540.427
																										401.327	539.762
																										401.327	539.762
																										401.327	539.762
																										401.327	539.096
																										401.327	539.096
																										401.327	539.096
																										401.327	539.096
																										400.662	538.431
																										400.662	538.431
																										400.662	538.431
																										400.662	537.765
																										400.662	537.1
																										399.996	537.1
																										399.996	537.1
																										399.331	536.434
																										399.331	536.434
																										399.331	536.434
																										399.331	535.769
																										399.331	535.769
																										398.665	535.769
																										398.665	535.769
																										398.665	535.769
																										398.665	535.769
																										398	535.103
																										397.334	535.103
																										397.334	535.103
																										397.334	535.103
																										397.334	534.437
																										397.334	534.437
																										396.668	534.437
																										396.668	533.772
																										396.668	533.772
																										396.668	533.106
																										396.668	533.106
																										396.003	533.106
																										396.003	533.106
																										396.003	533.106
																										395.337	532.441
																										395.337	532.441
																										395.337	532.441
																										395.337	532.441
																										394.672	532.441
																										394.672	532.441
																										394.006	531.775
																										394.006	531.775
																										394.006	531.775
																										394.006	531.775
																										394.006	531.775
																										394.006	531.11
																										394.006	531.11
																										393.341	531.11
																										393.341	531.11
																										393.341	530.444
																										393.341	530.444
																										393.341	530.444
																										392.675	530.444
																										392.675	530.444
																										392.675	530.444
																										392.675	529.779
																										392.01	529.779
																										392.01	529.113
																										392.01	529.113
																										392.01	529.113
																										391.344	529.113
																										391.344	529.113
																										391.344	528.448
																										391.344	528.448
																										391.344	528.448
																										391.344	528.448
																										390.678	527.782
																										390.678	527.782
																										390.678	527.782
																										390.678	527.782
																										390.678	527.782
																										390.013	527.782
																										390.013	527.782
																										390.013	527.782
																										389.347	527.116
																										389.347	527.116
																										388.682	527.116
																										388.682	526.451
																										388.682	525.785
																										388.016	525.785
																										388.016	525.785
																										387.351	525.12
																										387.351	525.12
																										387.351	525.12
																										387.351	525.12
																										387.351	525.12
																										386.02	525.12
																										386.02	525.12
																										386.02	525.12
																										385.354	524.454
																										385.354	524.454
																										385.354	524.454
																										385.354	524.454
																										385.354	524.454
																										385.354	523.789
																										384.689	523.789
																										384.689	523.123
																										384.689	523.123
																										384.689	523.123
																										384.023	522.458
																										384.023	522.458
																										384.023	522.458
																										384.023	522.458
																										383.357	522.458
																										383.357	521.792
																										382.692	521.792
																										382.692	521.126
																										382.692	521.126
																										382.692	521.126
																										382.026	520.461
																										382.026	520.461
																										382.026	519.795
																										381.361	519.795
																										381.361	519.795
																										381.361	519.795
																										380.695	519.795
																										380.695	519.795
																										380.695	519.795
																										380.695	519.13
																										380.03	519.13
																										380.03	519.13
																										380.03	519.13
																										380.03	519.13
																										380.03	518.464
																										380.03	518.464
																										380.03	518.464
																										379.364	518.464
																										379.364	518.464
																										379.364	518.464
																										379.364	518.464
																										379.364	518.464
																										378.699	517.799
																										378.699	517.799
																										378.033	517.799
																										378.033	517.799
																										377.367	517.799
																										377.367	517.133
																										377.367	517.133
																										376.702	517.133
																										376.702	517.133
																										376.036	517.133
																										376.036	517.133
																										376.036	517.133
																										376.036	516.468
																										376.036	516.468
																										375.371	515.802
																										375.371	515.802
																										375.371	515.802
																										375.371	515.802
																										375.371	515.802
																										375.371	515.137
																										375.371	515.137
																										375.371	515.137
																										374.705	515.137
																										374.705	515.137
																										374.705	515.137
																										374.705	514.471
																										374.705	514.471
																										374.705	514.471
																										374.04	513.805
																										374.04	513.805
																										374.04	513.805
																										374.04	513.805
																										374.04	513.14
																										374.04	513.14
																										373.374	513.14
																										373.374	513.14
																										373.374	513.14
																										373.374	513.14
																										373.374	513.14
																										372.709	512.474
																										372.709	512.474
																										372.709	512.474
																										372.709	512.474
																										372.043	512.474
																										372.043	512.474
																										372.043	512.474
																										372.043	512.474
																										372.043	511.809
																										372.043	511.809
																										371.377	511.143
																										371.377	511.143
																										371.377	510.478
																										371.377	510.478
																										370.712	510.478
																										370.712	510.478
																										370.712	509.812
																										370.712	509.812
																										370.046	509.812
																										370.046	509.812
																										370.046	509.812
																										370.046	509.147
																										370.046	509.147
																										370.046	509.147
																										369.381	509.147
																										369.381	509.147
																										369.381	509.147
																										368.715	509.147
																										368.715	509.147
																										368.715	508.481
																										368.715	507.815
																										368.715	507.815
																										368.715	507.815
																										368.715	507.815
																										368.715	507.15
																										368.05	507.15
																										368.05	507.15
																										368.05	507.15
																										368.05	507.15
																										368.05	507.15
																										368.05	507.15
																										368.05	507.15
																										368.05	506.484
																										368.05	506.484
																										368.05	505.819
																										367.384	505.819
																										367.384	505.819
																										367.384	505.819
																										366.719	505.819
																										366.719	505.819
																										366.719	505.819
																										366.719	505.819
																										366.053	505.153
																										366.053	505.153
																										365.388	505.153
																										364.722	505.153
																										364.722	505.153
																										364.722	505.153
																										364.722	505.153
																										364.722	505.153
																										364.056	504.488
																										364.056	504.488
																										364.056	504.488
																										364.056	504.488
																										364.056	504.488
																										363.391	504.488
																										363.391	503.822
																										362.725	503.822
																										362.725	503.822
																										362.725	503.822
																										362.725	503.822
																										362.06	503.157
																										362.06	503.157
																										362.06	503.157
																										361.394	503.157
																										361.394	503.157
																										361.394	503.157
																										361.394	502.491
																										361.394	502.491
																										360.729	502.491
																										360.729	502.491
																										360.729	502.491
																										360.729	502.491
																										360.729	502.491
																										360.729	502.491
																										360.063	502.491
																										360.063	501.825
																										360.063	501.825
																										360.063	501.825
																										360.063	501.825
																										360.063	501.825
																										360.063	501.825
																										360.063	501.16
																										360.063	501.16
																										359.398	501.16
																										359.398	501.16
																										359.398	501.16
																										359.398	500.494
																										359.398	500.494
																										359.398	500.494
																										359.398	500.494
																										358.732	500.494
																										358.732	500.494
																										358.732	500.494
																										358.732	499.829
																										358.732	499.829
																										358.066	499.829
																										358.066	499.829
																										358.066	499.163
																										358.066	499.163
																										358.066	499.163
																										358.066	499.163
																										358.066	499.163
																										358.066	499.163
																										357.401	499.163
																										357.401	499.163
																										357.401	498.498
																										357.401	498.498
																										357.401	498.498
																										357.401	498.498
																										357.401	498.498
																										356.735	498.498
																										356.735	498.498
																										356.735	498.498
																										356.735	498.498
																										356.735	497.832
																										356.07	497.832
																										356.07	497.832
																										356.07	497.832
																										356.07	497.832
																										356.07	497.832
																										355.404	497.167
																										355.404	497.167
																										355.404	497.167
																										355.404	497.167
																										354.739	497.167
																										354.739	497.167
																										354.739	497.167
																										354.739	496.501
																										354.739	496.501
																										354.739	496.501
																										354.739	496.501
																										354.739	496.501
																										354.739	496.501
																										354.739	496.501
																										354.739	496.501
																										354.073	495.836
																										354.073	495.17
																										354.073	495.17
																										354.073	495.17
																										353.408	495.17
																										353.408	495.17
																										353.408	495.17
																										353.408	495.17
																										353.408	495.17
																										353.408	494.504
																										353.408	494.504
																										353.408	494.504
																										353.408	494.504
																										352.742	494.504
																										352.742	494.504
																										352.742	494.504
																										352.742	494.504
																										352.742	494.504
																										352.742	493.839
																										352.742	493.839
																										352.742	493.839
																										352.742	493.839
																										352.077	493.839
																										352.077	493.839
																										352.077	493.839
																										352.077	493.839
																										352.077	493.173
																										352.077	493.173
																										352.077	493.173
																										352.077	493.173
																										352.077	493.173
																										351.411	492.508
																										351.411	492.508
																										351.411	492.508
																										351.411	492.508
																										350.745	492.508
																										350.745	492.508
																										350.745	492.508
																										350.745	492.508
																										350.08	491.842
																										350.08	491.842
																										350.08	491.842
																										350.08	491.842
																										350.08	491.842
																										350.08	491.842
																										350.08	491.842
																										350.08	491.842
																										350.08	491.177
																										348.749	491.177
																										348.749	491.177
																										348.749	491.177
																										348.749	491.177
																										348.749	491.177
																										348.749	491.177
																										348.749	491.177
																										348.083	491.177
																										348.083	490.511
																										348.083	490.511
																										347.418	490.511
																										347.418	489.846
																										347.418	489.846
																										347.418	489.846
																										347.418	489.846
																										347.418	489.846
																										347.418	489.846
																										347.418	489.846
																										346.752	489.846
																										346.087	489.846
																										346.087	489.18
																										346.087	489.18
																										345.421	489.18
																										345.421	489.18
																										345.421	489.18
																										345.421	489.18
																										345.421	489.18
																										345.421	488.514
																										345.421	488.514
																										345.421	488.514
																										344.755	488.514
																										344.755	487.849
																										344.755	487.849
																										344.755	487.849
																										344.755	487.849
																										344.755	487.849
																										344.09	487.849
																										344.09	487.849
																										344.09	487.849
																										344.09	487.849
																										344.09	487.183
																										344.09	487.183
																										344.09	487.183
																										344.09	487.183
																										344.09	487.183
																										344.09	487.183
																										344.09	487.183
																										343.424	487.183
																										343.424	487.183
																										343.424	486.518
																										343.424	486.518
																										342.759	486.518
																										342.759	486.518
																										342.759	486.518
																										342.759	485.852
																										342.759	485.852
																										342.759	485.852
																										342.759	485.852
																										342.759	485.852
																										342.759	485.852
																										342.759	485.852
																										342.093	485.852
																										342.093	485.852
																										342.093	485.852
																										342.093	485.852
																										342.093	485.852
																										342.093	485.852
																										342.093	485.187
																										342.093	485.187
																										342.093	485.187
																										341.428	485.187
																										341.428	485.187
																										341.428	485.187
																										341.428	485.187
																										341.428	485.187
																										341.428	484.521
																										341.428	484.521
																										341.428	484.521
																										340.762	484.521
																										340.762	484.521
																										340.762	484.521
																										340.762	484.521
																										340.097	484.521
																										340.097	484.521
																										340.097	484.521
																										340.097	483.856
																										340.097	483.856
																										340.097	483.856
																										340.097	483.856
																										339.431	483.856
																										339.431	483.856
																										339.431	483.19
																										338.765	483.19
																										338.765	483.19
																										338.765	483.19
																										338.765	483.19
																										338.765	483.19
																										338.765	483.19
																										338.765	482.525
																										338.765	482.525
																										338.765	482.525
																										338.765	482.525
																										338.765	482.525
																										338.1	482.525
																										338.1	482.525
																										338.1	482.525
																										338.1	481.859
																										338.1	481.859
																										337.434	481.859
																										337.434	481.859
																										337.434	481.859
																										337.434	481.193
																										337.434	481.193
																										337.434	481.193
																										337.434	481.193
																										337.434	481.193
																										337.434	481.193
																										337.434	480.528
																										337.434	480.528
																										337.434	480.528
																										336.769	480.528
																										336.769	480.528
																										336.769	480.528
																										336.769	480.528
																										336.769	480.528
																										336.769	480.528
																										336.103	480.528
																										336.103	479.862
																										336.103	479.862
																										336.103	479.862
																										336.103	479.862
																										336.103	479.862
																										336.103	479.862
																										336.103	479.862
																										336.103	479.197
																										336.103	479.197
																										335.438	479.197
																										335.438	479.197
																										335.438	479.197
																										335.438	479.197
																										334.772	478.531
																										334.772	478.531
																										334.772	478.531
																										334.772	478.531
																										334.772	478.531
																										334.772	478.531
																										334.772	478.531
																										334.772	478.531
																										334.772	477.866
																										334.772	477.866
																										334.772	477.866
																										334.107	477.866
																										334.107	477.866
																										334.107	477.866
																										334.107	477.2
																										334.107	477.2
																										334.107	477.2
																										334.107	477.2
																										334.107	477.2
																										334.107	477.2
																										333.441	477.2
																										333.441	476.535
																										333.441	476.535
																										333.441	476.535
																										333.441	476.535
																										333.441	476.535
																										333.441	476.535
																										333.441	476.535
																										332.776	475.869
																										332.776	475.869
																										332.776	475.869
																										332.776	475.869
																										332.776	475.869
																										332.776	475.869
																										332.776	475.869
																										332.11	475.869
																										332.11	475.869
																										332.11	475.869
																										332.11	475.869
																										332.11	475.203
																										332.11	475.203
																										332.11	475.203
																										332.11	475.203
																										332.11	475.203
																										331.444	475.203
																										331.444	475.203
																										331.444	475.203
																										331.444	474.538
																										331.444	474.538
																										331.444	474.538
																										331.444	474.538
																										331.444	474.538
																										331.444	474.538
																										331.444	474.538
																										331.444	474.538
																										331.444	473.872
																										330.779	473.872
																										330.779	473.872
																										330.779	473.872
																										330.779	473.872
																										330.779	473.872
																										330.779	473.872
																										330.779	473.872
																										330.779	473.207
																										330.779	473.207
																										330.779	473.207
																										330.779	473.207
																										330.779	473.207
																										330.779	473.207
																										330.779	472.541
																										330.779	472.541
																										330.779	472.541
																										330.779	472.541
																										330.113	472.541
																										330.113	472.541
																										330.113	472.541
																										330.113	472.541
																										330.113	471.876
																										330.113	471.876
																										330.113	471.21
																										330.113	471.21
																										330.113	471.21
																										330.113	471.21
																										330.113	471.21
																										330.113	471.21
																										330.113	471.21
																										330.113	471.21
																										330.113	471.21
																										329.448	470.545
																										329.448	470.545
																										329.448	470.545
																										329.448	470.545
																										328.782	470.545
																										328.782	470.545
																										328.782	470.545
																										328.782	470.545
																										328.782	470.545
																										328.782	470.545
																										328.782	470.545
																										328.117	470.545
																										328.117	470.545
																										328.117	470.545
																										328.117	470.545
																										328.117	470.545
																										328.117	469.879
																										327.451	469.879
																										327.451	469.879
																										327.451	469.879
																										327.451	469.879
																										327.451	469.879
																										327.451	469.879
																										326.786	469.879
																										326.786	469.213
																										326.786	469.213
																										326.786	469.213
																										326.786	469.213
																										326.786	469.213
																										326.786	469.213
																										326.786	469.213
																										326.12	469.213
																										326.12	469.213
																										326.12	469.213
																										326.12	469.213
																										326.12	469.213
																										326.12	469.213
																										326.12	469.213
																										326.12	468.548
																										325.454	468.548
																										325.454	468.548
																										325.454	468.548
																										325.454	468.548
																										325.454	468.548
																										325.454	468.548
																										325.454	468.548
																										325.454	468.548
																										325.454	468.548
																										325.454	468.548
																										325.454	468.548
																										325.454	467.882
																										325.454	467.882
																										324.789	467.882
																										324.789	467.882
																										324.789	467.882
																										324.789	467.882
																										324.789	467.882
																										324.789	467.882
																										324.789	467.882
																										324.789	467.882
																										324.789	467.217
																										324.789	467.217
																										324.789	467.217
																										324.789	467.217
																										324.789	467.217
																										324.123	466.551
																										324.123	466.551
																										324.123	466.551
																										324.123	466.551
																										324.123	466.551
																										324.123	466.551
																										324.123	466.551
																										324.123	466.551
																										323.458	466.551
																										323.458	465.886
																										323.458	465.886
																										323.458	465.886
																										323.458	465.886
																										323.458	465.886
																										323.458	465.886
																										323.458	465.22
																										322.792	465.22
																										322.792	465.22
																										322.792	465.22
																										322.792	465.22
																										322.792	465.22
																										322.792	465.22
																										322.792	464.555
																										322.127	464.555
																										322.127	464.555
																										322.127	464.555
																										322.127	464.555
																										322.127	464.555
																										322.127	463.889
																										322.127	463.889
																										322.127	463.889
																										322.127	463.889
																										322.127	463.889
																										322.127	463.889
																										321.461	463.224
																										321.461	463.224
																										321.461	463.224
																										321.461	463.224
																										321.461	463.224
																										321.461	463.224
																										321.461	463.224
																										321.461	463.224
																										321.461	463.224
																										321.461	463.224
																										320.796	462.558
																										320.796	462.558
																										320.796	462.558
																										320.796	462.558
																										320.796	462.558
																										320.796	462.558
																										320.796	462.558
																										320.13	462.558
																										320.13	462.558
																										320.13	461.892
																										320.13	461.892
																										320.13	461.892
																										320.13	461.892
																										320.13	461.892
																										319.465	461.892
																										319.465	461.892
																										319.465	461.892
																										319.465	461.227
																										319.465	461.227
																										319.465	461.227
																										319.465	461.227
																										319.465	461.227
																										319.465	461.227
																										319.465	461.227
																										319.465	461.227
																										319.465	461.227
																										319.465	461.227
																										319.465	461.227
																										318.799	460.561
																										318.799	460.561
																										318.799	460.561
																										318.799	460.561
																										318.799	460.561
																										318.799	460.561
																										318.799	460.561
																										318.799	460.561
																										318.799	460.561
																										318.799	460.561
																										318.799	460.561
																										318.799	460.561
																										318.133	460.561
																										318.133	460.561
																										318.133	459.896
																										318.133	459.896
																										318.133	459.896
																										318.133	459.896
																										318.133	459.896
																										318.133	459.896
																										318.133	459.896
																										317.468	459.896
																										317.468	459.896
																										317.468	459.896
																										317.468	459.896
																										317.468	459.896
																										317.468	459.896
																										317.468	459.896
																										317.468	459.896
																										317.468	459.896
																										317.468	459.896
																										316.802	459.896
																										316.802	459.23
																										316.802	459.23
																										316.802	459.23
																										316.802	459.23
																										316.802	459.23
																										316.802	458.565
																										316.137	458.565
																										316.137	458.565
																										316.137	458.565
																										316.137	458.565
																										316.137	458.565
																										316.137	457.899
																										316.137	457.899
																										316.137	457.899
																										315.471	457.899
																										315.471	457.899
																										315.471	457.899
																										315.471	457.899
																										315.471	457.234
																										315.471	457.234
																										315.471	457.234
																										315.471	457.234
																										314.806	457.234
																										314.806	456.568
																										314.806	456.568
																										314.806	456.568
																										314.806	456.568
																										314.806	456.568
																										314.806	456.568
																										314.806	456.568
																										314.806	456.568
																										314.806	456.568
																										314.14	456.568
																										314.14	456.568
																										314.14	455.902
																										314.14	455.902
																										314.14	455.902
																										314.14	455.902
																										314.14	455.902
																										314.14	455.902
																										314.14	455.237
																										314.14	455.237
																										314.14	455.237
																										314.14	455.237
																										314.14	455.237
																										314.14	455.237
																										314.14	455.237
																										314.14	455.237
																										314.14	455.237
																										314.14	455.237
																										313.475	455.237
																										313.475	454.571
																										313.475	454.571
																										313.475	454.571
																										313.475	454.571
																										313.475	454.571
																										313.475	454.571
																										313.475	454.571
																										313.475	453.906
																										313.475	453.906
																										313.475	453.906
																										313.475	453.906
																										313.475	453.906
																										312.809	453.906
																										312.809	453.906
																										312.809	453.906
																										312.809	453.906
																										312.809	453.24
																										312.809	453.24
																										312.809	453.24
																										312.143	453.24
																										312.143	453.24
																										312.143	453.24
																										312.143	453.24
																										312.143	453.24
																										312.143	453.24
																										312.143	453.24
																										312.143	453.24
																										312.143	453.24
																										312.143	453.24
																										312.143	453.24
																										312.143	453.24
																										311.478	453.24
																										311.478	452.575
																										311.478	452.575
																										311.478	452.575
																										311.478	452.575
																										311.478	452.575
																										311.478	452.575
																										311.478	452.575
																										311.478	452.575
																										311.478	452.575
																										311.478	452.575
																										311.478	452.575
																										311.478	451.909
																										311.478	451.909
																										311.478	451.909
																										311.478	451.909
																										311.478	451.909
																										311.478	451.909
																										311.478	451.909
																										311.478	451.909
																										311.478	451.909
																										310.812	451.909
																										310.812	451.909
																										310.812	451.244
																										310.812	451.244
																										310.812	451.244
																										310.812	451.244
																										310.812	451.244
																										310.812	451.244
																										310.812	451.244
																										310.812	451.244
																										310.812	451.244
																										310.812	451.244
																										310.147	450.578
																										310.147	450.578
																										310.147	450.578
																										310.147	450.578
																										310.147	450.578
																										310.147	450.578
																										310.147	450.578
																										310.147	450.578
																										310.147	449.913
																										310.147	449.913
																										310.147	449.913
																										310.147	449.913
																										310.147	449.913
																										310.147	449.913
																										310.147	449.913
																										310.147	449.913
																										309.481	449.913
																										309.481	449.913
																										309.481	449.913
																										309.481	449.913
																										309.481	449.913
																										309.481	449.913
																										309.481	449.247
																										309.481	449.247
																										309.481	449.247
																										309.481	449.247
																										309.481	449.247
																										309.481	449.247
																										309.481	449.247
																										309.481	449.247
																										309.481	449.247
																										309.481	449.247
																										309.481	449.247
																										308.816	449.247
																										308.816	449.247
																										308.816	449.247
																										308.816	449.247
																										308.816	449.247
																										308.816	449.247
																										308.816	448.581
																										308.816	448.581
																										308.816	448.581
																										308.816	448.581
																										308.816	448.581
																										308.816	448.581
																										308.15	448.581
																										308.15	448.581
																										308.15	448.581
																										308.15	448.581
																										308.15	448.581
																										308.15	448.581
																										308.15	447.916
																										308.15	447.916
																										308.15	447.916
																										308.15	447.916
																										308.15	447.916
																										308.15	447.916
																										308.15	447.916
																										307.485	447.916
																										307.485	447.916
																										307.485	447.916
																										307.485	447.916
																										307.485	447.25
																										307.485	447.25
																										307.485	447.25
																										307.485	447.25
																										307.485	447.25
																										307.485	447.25
																										307.485	447.25
																										307.485	447.25
																										307.485	447.25
																										306.819	447.25
																										306.819	447.25
																										306.819	447.25
																										306.819	447.25
																										306.819	447.25
																										306.819	447.25
																										306.819	447.25
																										306.819	447.25
																										306.153	446.585
																										306.153	446.585
																										306.153	446.585
																										306.153	446.585
																										306.153	446.585
																										305.488	446.585
																										305.488	446.585
																										305.488	446.585
																										305.488	446.585
																										305.488	446.585
																										304.822	446.585
																										304.822	446.585
																										304.822	446.585
																										304.822	445.919
																										304.822	445.919
																										304.822	445.919
																										304.822	445.919
																										304.822	445.919
																										304.157	445.919
																										304.157	445.919
																										304.157	445.919
																										304.157	445.919
																										304.157	445.919
																										304.157	445.919
																										304.157	445.919
																										304.157	445.919
																										304.157	445.919
																										304.157	445.919
																										304.157	445.919
																										304.157	445.254
																										304.157	445.254
																										304.157	445.254
																										304.157	445.254
																										303.491	445.254
																										303.491	444.588
																										303.491	444.588
																										303.491	444.588
																										303.491	444.588
																										303.491	444.588
																										303.491	444.588
																										303.491	444.588
																										303.491	444.588
																										303.491	444.588
																										303.491	444.588
																										303.491	444.588
																										303.491	444.588
																										302.826	444.588
																										302.826	444.588
																										302.826	444.588
																										302.826	444.588
																										302.826	444.588
																										302.826	443.923
																										302.826	443.923
																										302.826	443.923
																										302.826	443.923
																										302.826	443.923
																										302.826	443.923
																										302.826	443.923
																										302.16	443.923
																										302.16	443.923
																										302.16	443.923
																										302.16	443.923
																										302.16	443.257
																										302.16	443.257
																										302.16	443.257
																										302.16	443.257
																										302.16	443.257
																										302.16	443.257
																										302.16	443.257
																										302.16	443.257
																										302.16	443.257
																										301.495	443.257
																										301.495	443.257
																										301.495	443.257
																										301.495	442.591
																										301.495	442.591
																										301.495	442.591
																										301.495	442.591
																										301.495	442.591
																										301.495	442.591
																										301.495	442.591
																										300.829	442.591
																										300.829	442.591
																										300.829	442.591
																										300.829	442.591
																										300.829	442.591
																										300.829	442.591
																										300.829	441.926
																										300.829	441.926
																										300.829	441.926
																										300.829	441.926
																										300.164	441.926
																										300.164	441.926
																										300.164	441.926
																										300.164	441.926
																										300.164	441.926
																										300.164	441.926
																										300.164	441.926
																										300.164	441.926
																										300.164	441.926
																										300.164	441.926
																										300.164	441.26
																										300.164	441.26
																										300.164	441.26
																										299.498	441.26
																										299.498	441.26
																										299.498	441.26
																										299.498	441.26
																										299.498	441.26
																										299.498	441.26
																										299.498	441.26
																										299.498	441.26
																										299.498	441.26
																										298.832	441.26
																										298.832	441.26
																										298.832	441.26
																										298.832	441.26
																										298.832	441.26
																										298.832	440.595
																										298.832	440.595
																										298.832	440.595
																										298.167	440.595
																										298.167	440.595
																										298.167	440.595
																										298.167	440.595
																										298.167	440.595
																										298.167	440.595
																										298.167	440.595
																										298.167	439.929
																										298.167	439.929
																										298.167	439.929
																										298.167	439.929
																										298.167	439.929
																										298.167	439.929
																										298.167	439.929
																										298.167	439.929
																										298.167	439.929
																										298.167	439.929
																										297.501	439.929
																										297.501	439.929
																										297.501	439.929
																										297.501	439.264
																										297.501	439.264
																										297.501	439.264
																										297.501	439.264
																										297.501	439.264
																										297.501	439.264
																										297.501	439.264
																										297.501	439.264
																										296.836	439.264
																										296.836	439.264
																										296.836	439.264
																										296.836	439.264
																										296.836	439.264
																										296.836	439.264
																										296.836	438.598
																										296.17	438.598
																										296.17	438.598
																										296.17	438.598
																										296.17	438.598
																										296.17	438.598
																										296.17	438.598
																										296.17	438.598
																										296.17	438.598
																										296.17	438.598
																										296.17	438.598
																										296.17	438.598
																										296.17	438.598
																										296.17	438.598
																										296.17	438.598
																										295.505	438.598
																										295.505	438.598
																										295.505	438.598
																										295.505	437.933
																										295.505	437.933
																										295.505	437.933
																										295.505	437.933
																										295.505	437.933
																										295.505	437.933
																										295.505	437.933
																										295.505	437.933
																										295.505	437.267
																										295.505	437.267
																										295.505	437.267
																										295.505	437.267
																										295.505	437.267
																										294.839	437.267
																										294.839	437.267
																										294.839	437.267
																										294.839	437.267
																										294.839	437.267
																										294.839	437.267
																										294.839	436.601
																										294.839	436.601
																										294.839	436.601
																										294.839	436.601
																										294.839	436.601
																										294.174	436.601
																										294.174	436.601
																										294.174	436.601
																										294.174	436.601
																										294.174	436.601
																										294.174	436.601
																										294.174	436.601
																										294.174	436.601
																										294.174	436.601
																										294.174	436.601
																										294.174	436.601
																										294.174	436.601
																										293.508	435.936
																										293.508	435.936
																										293.508	435.936
																										293.508	435.936
																										293.508	435.936
																										293.508	435.936
																										293.508	435.936
																										293.508	435.936
																										293.508	435.936
																										293.508	435.936
																										293.508	435.936
																										293.508	435.936
																										293.508	435.936
																										293.508	435.936
																										292.842	435.936
																										292.842	435.936
																										292.842	435.936
																										292.842	435.27
																										292.842	435.27
																										292.842	435.27
																										292.842	435.27
																										292.842	435.27
																										292.842	435.27
																										292.842	435.27
																										292.842	435.27
																										292.842	435.27
																										292.842	434.605
																										292.842	434.605
																										292.842	434.605
																										292.842	434.605
																										292.177	434.605
																										292.177	434.605
																										292.177	434.605
																										292.177	434.605
																										292.177	434.605
																										292.177	434.605
																										292.177	434.605
																										292.177	434.605
																										292.177	433.939
																										292.177	433.939
																										292.177	433.939
																										291.511	433.939
																										291.511	433.939
																										291.511	433.939
																										291.511	433.939
																										291.511	433.939
																										291.511	433.939
																										291.511	433.939
																										291.511	433.939
																										291.511	433.939
																										291.511	433.939
																										290.846	433.274
																										290.846	433.274
																										290.846	433.274
																										290.846	433.274
																										290.846	433.274
																										290.846	433.274
																										290.846	433.274
																										290.846	432.608
																										290.846	432.608
																										290.846	432.608
																										290.846	432.608
																										290.846	432.608
																										290.846	432.608
																										290.18	432.608
																										290.18	432.608
																										290.18	432.608
																										290.18	432.608
																										290.18	432.608
																										290.18	432.608
																										290.18	432.608
																										290.18	432.608
																										290.18	432.608
																										290.18	432.608
																										290.18	431.943
																										290.18	431.943
																										290.18	431.943
																										290.18	431.943
																										289.515	431.943
																										289.515	431.943
																										289.515	431.943
																										289.515	431.943
																										289.515	431.943
																										289.515	431.943
																										289.515	431.943
																										289.515	431.943
																										289.515	431.943
																										289.515	431.943
																										289.515	431.943
																										289.515	431.277
																										289.515	431.277
																										289.515	431.277
																										288.849	431.277
																										288.849	431.277
																										288.849	431.277
																										288.849	431.277
																										288.849	431.277
																										288.849	431.277
																										288.849	431.277
																										288.849	431.277
																										288.849	431.277
																										288.849	431.277
																										288.849	431.277
																										288.849	431.277
																										288.184	431.277
																										288.184	431.277
																										288.184	430.612
																										288.184	430.612
																										288.184	430.612
																										288.184	430.612
																										288.184	430.612
																										288.184	430.612
																										288.184	430.612
																										287.518	429.946
																										287.518	429.946
																										287.518	429.946
																										287.518	429.946
																										287.518	429.946
																										287.518	429.946
																										287.518	429.946
																										287.518	429.946
																										287.518	429.946
																										287.518	429.946
																										287.518	429.946
																										287.518	429.946
																										287.518	429.28
																										287.518	429.28
																										287.518	429.28
																										286.853	429.28
																										286.853	429.28
																										286.853	429.28
																										286.853	429.28
																										286.853	429.28
																										286.853	429.28
																										286.853	429.28
																										286.853	429.28
																										286.853	429.28
																										286.853	429.28
																										286.853	429.28
																										286.853	429.28
																										286.187	429.28
																										286.187	429.28
																										286.187	429.28
																										286.187	429.28
																										286.187	428.615
																										286.187	428.615
																										286.187	428.615
																										286.187	428.615
																										286.187	428.615
																										285.521	428.615
																										285.521	428.615
																										285.521	428.615
																										285.521	428.615
																										285.521	428.615
																										285.521	428.615
																										285.521	428.615
																										285.521	428.615
																										285.521	428.615
																										285.521	428.615
																										285.521	428.615
																										285.521	428.615
																										285.521	428.615
																										285.521	427.949
																										285.521	427.949
																										285.521	427.949
																										284.856	427.949
																										284.856	427.949
																										284.856	427.949
																										284.856	427.949
																										284.856	427.949
																										284.856	427.949
																										284.856	427.949
																										284.856	427.949
																										284.19	427.949
																										284.19	427.949
																										284.19	427.949
																										284.19	427.949
																										284.19	427.949
																										284.19	427.949
																										284.19	427.949
																										284.19	427.284
																										284.19	427.284
																										284.19	427.284
																										284.19	427.284
																										284.19	426.618
																										284.19	426.618
																										284.19	426.618
																										284.19	426.618
																										284.19	426.618
																										284.19	426.618
																										284.19	426.618
																										284.19	426.618
																										284.19	426.618
																										283.525	426.618
																										283.525	426.618
																										283.525	426.618
																										283.525	426.618
																										283.525	426.618
																										283.525	426.618
																										283.525	425.953
																										283.525	425.953
																										283.525	425.953
																										283.525	425.953
																										283.525	425.953
																										283.525	425.953
																										283.525	425.953
																										283.525	425.953
																										283.525	425.953
																										282.859	425.953
																										282.859	425.953
																										282.859	425.953
																										282.859	425.953
																										282.859	425.953
																										282.859	425.953
																										282.859	425.953
																										282.859	425.953
																										282.859	425.287
																										282.859	425.287
																										282.194	425.287
																										282.194	425.287
																										282.194	425.287
																										282.194	425.287
																										282.194	425.287
																										282.194	425.287
																										282.194	425.287
																										282.194	425.287
																										282.194	425.287
																										282.194	425.287
																										282.194	424.622
																										282.194	424.622
																										282.194	424.622
																										281.528	424.622
																										281.528	424.622
																										281.528	424.622
																										281.528	424.622
																										281.528	424.622
																										281.528	424.622
																										281.528	424.622
																										281.528	424.622
																										281.528	424.622
																										281.528	424.622
																										281.528	424.622
																										281.528	424.622
																										281.528	423.956
																										281.528	423.956
																										281.528	423.956
																										281.528	423.956
																										281.528	423.956
																										280.863	423.956
																										280.863	423.956
																										280.863	423.956
																										280.863	423.956
																										280.863	423.956
																										280.863	423.956
																										280.863	423.956
																										280.863	423.956
																										280.863	423.956
																										280.863	423.956
																										280.863	423.956
																										280.863	423.956
																										280.863	423.29
																										280.863	423.29
																										280.863	423.29
																										280.863	423.29
																										280.863	423.29
																										280.863	423.29
																										280.863	423.29
																										280.197	423.29
																										280.197	423.29
																										280.197	423.29
																										280.197	423.29
																										280.197	423.29
																										280.197	423.29
																										280.197	423.29
																										280.197	423.29
																										280.197	423.29
																										280.197	423.29
																										280.197	422.625
																										280.197	422.625
																										280.197	422.625
																										280.197	422.625
																										280.197	422.625
																										280.197	422.625
																										280.197	422.625
																										279.531	422.625
																										279.531	422.625
																										279.531	422.625
																										279.531	422.625
																										279.531	422.625
																										279.531	421.959
																										279.531	421.959
																										279.531	421.959
																										279.531	421.959
																										279.531	421.959
																										279.531	421.959
																										279.531	421.959
																										279.531	421.959
																										279.531	421.959
																										279.531	421.959
																										279.531	421.959
																										279.531	421.959
																										279.531	421.959
																										279.531	421.959
																										279.531	421.959
																										279.531	421.959
																										279.531	421.959
																										279.531	421.959
																										279.531	421.294
																										278.866	421.294
																										278.866	421.294
																										278.866	421.294
																										278.866	421.294
																										278.866	421.294
																										278.866	421.294
																										278.866	421.294
																										278.866	421.294
																										278.866	421.294
																										278.866	421.294
																										278.866	421.294
																										278.866	421.294
																										278.2	421.294
																										278.2	421.294
																										278.2	421.294
																										278.2	421.294
																										278.2	420.628
																										278.2	420.628
																										278.2	420.628
																										278.2	420.628
																										278.2	420.628
																										278.2	420.628
																										278.2	420.628
																										278.2	420.628
																										277.535	420.628
																										277.535	420.628
																										277.535	420.628
																										277.535	420.628
																										277.535	420.628
																										277.535	420.628
																										277.535	420.628
																										277.535	420.628
																										277.535	420.628
																										277.535	420.628
																										277.535	419.963
																										277.535	419.963
																										277.535	419.963
																										277.535	419.963
																										277.535	419.963
																										277.535	419.963
																										276.869	419.963
																										276.869	419.963
																										276.869	419.963
																										276.869	419.963
																										276.869	419.963
																										276.869	419.963
																										276.869	419.963
																										276.869	419.963
																										276.869	419.963
																										276.869	419.963
																										276.869	419.963
																										276.869	419.963
																										276.869	419.297
																										276.869	419.297
																										276.869	419.297
																										276.869	419.297
																										276.869	419.297
																										276.869	419.297
																										276.869	419.297
																										276.869	419.297
																										276.869	419.297
																										276.869	419.297
																										276.204	419.297
																										276.204	419.297
																										276.204	419.297
																										276.204	418.632
																										276.204	418.632
																										276.204	418.632
																										276.204	418.632
																										276.204	418.632
																										276.204	418.632
																										276.204	418.632
																										276.204	418.632
																										276.204	418.632
																										276.204	418.632
																										276.204	418.632
																										276.204	418.632
																										276.204	417.966
																										275.538	417.966
																										275.538	417.966
																										275.538	417.966
																										275.538	417.966
																										275.538	417.966
																										275.538	417.966
																										275.538	417.966
																										275.538	417.966
																										275.538	417.966
																										275.538	417.966
																										275.538	417.966
																										275.538	417.966
																										275.538	417.966
																										275.538	417.966
																										274.873	417.301
																										274.873	417.301
																										274.873	417.301
																										274.873	417.301
																										274.873	417.301
																										274.873	417.301
																										274.873	417.301
																										274.873	417.301
																										274.873	417.301
																										274.873	417.301
																										274.873	417.301
																										274.873	417.301
																										274.873	417.301
																										274.873	417.301
																										274.873	416.635
																										274.873	416.635
																										274.873	416.635
																										274.873	416.635
																										274.207	416.635
																										274.207	416.635
																										274.207	416.635
																										274.207	416.635
																										274.207	416.635
																										274.207	416.635
																										274.207	416.635
																										274.207	416.635
																										274.207	416.635
																										274.207	416.635
																										274.207	416.635
																										274.207	416.635
																										274.207	415.969
																										274.207	415.969
																										274.207	415.969
																										274.207	415.969
																										274.207	415.969
																										273.541	415.969
																										273.541	415.969
																										273.541	415.969
																										273.541	415.969
																										273.541	415.969
																										273.541	415.969
																										273.541	415.969
																										273.541	415.969
																										273.541	415.969
																										273.541	415.969
																										273.541	415.969
																										273.541	415.969
																										273.541	415.304
																										272.876	415.304
																										272.876	415.304
																										272.876	415.304
																										272.876	415.304
																										272.876	415.304
																										272.876	415.304
																										272.876	415.304
																										272.876	415.304
																										272.876	415.304
																										272.876	415.304
																										272.876	415.304
																										272.876	415.304
																										272.876	415.304
																										272.876	415.304
																										272.876	415.304
																										272.876	415.304
																										272.876	415.304
																										272.876	415.304
																										272.876	415.304
																										272.21	415.304
																										272.21	415.304
																										272.21	415.304
																										272.21	415.304
																										272.21	415.304
																										272.21	414.638
																										272.21	414.638
																										272.21	414.638
																										272.21	414.638
																										272.21	414.638
																										272.21	414.638
																										272.21	414.638
																										272.21	414.638
																										272.21	414.638
																										271.545	414.638
																										271.545	414.638
																										271.545	414.638
																										271.545	414.638
[truncated: 45,905 more rows]

## Sheet: Fig. 5
Fig. 5b					Fig. 5c									Fig. 5d-e					Fig. 5f												Fig. 5g-h
	Gene set	NES	FDR			IL-1b (days of exposure)								Fig. 5d		Fig. 5e			0h	1h	2h	12h	24h	2d	4d	8d	12d	14d			Fig. 5g		Fig. 5h
Day 2:	INTERFERON_GAMMA_RESPONSE	2.42649	0		Vehicle	0-2	0-5	0-7	0-9	2-9	5-9			Vehicle	IL-1b	Vehicle	IL-1b		69.2748	92.7222	105.368	194.93	180.041	150.344	73.8666	22.9256	11.2549	8.3159			Vehicle	IL-1b	Vehicle	IL-1b
	TNFA_SIGNALING_VIA_NFKB	2.37823	0		1.0209	1.7317	2.8623	2.5834	2.2907	2.2709	0.7427		ACACB	1.149	6.661	0.929	0.789		67.3056	71.793	103.511	174.095	178.379	140.295	84.0332	20.712	7.95571	4.74855		CCL2	1.217	18.97	0.864	124.075
	INFLAMMATORY_RESPONSE	2.34332	0		1.1741	1.8454	2.723	2.3362	2.6108	2.2736	0.6566			0.87	5.811	1.076	1.336		64.3191	77.2547	111.294	162.481	183.171	154.546	77.7862	22.7568	7.15708	18.684			0.822	19.087	1.157	124.76
	INTERFERON_ALPHA_RESPONSE	2.2809	0		0.9566	1.6387	2.5875	2.4412	2.5099	2.1772	0.7642			1.27	5.343	0.873	0.783														1.278	15.43	0.9	116.789
	IL6_JAK_STAT3_SIGNALING	2.24803	0		0.9127	1.8087	2.4809	2.4336	2.3878	2.5306	0.844			0.787	3.518	1.146	0.88														0.782	18.767	1.111	104.859
	ALLOGRAFT_REJECTION	2.16001	0		1.1359	1.625	2.315	2.128	1.988	2.213	0.956			1.207	2.732	0.969	0.578														1.18	9.957	0.91	50.072
	COMPLEMENT	1.99875	0		0.9332	1.603	2.178	1.968	2.033	2.097	0.973			0.829	1.592	1.032	0.529														0.847	13.61	1.099	58.07
	FATTY_ACID_METABOLISM	1.93734	0.000205		0.9499	1.509	2.207	1.925	1.863	2.015	0.801
	G2M_CHECKPOINT	1.90384	0.000611186		0.9412	1.36	2.146	1.964	1.852	2.009	0.874		ADIPOQ	0.921	3.704	0.946	1.144													CCL5	0.463	22.697	0.722	865.976
	ADIPOGENESIS	1.87599	0.000670656		1.1782	1.38398	1.92565	1.48195	1.36771	1.2359	0.77554			1.086	3.403	1.058	1.497														2.161	52.559	1.385	1083.29
	E2F_TARGETS	1.87489	0.000609687		0.9297	1.43057	1.72212	1.49272	1.36063	1.42992	0.64001			1.077	2.772	0.9	1.093														0.788	66.657	0.489	460.841
	CHOLESTEROL_HOMEOSTASIS	1.80269	0.000959547		0.9688	1.43465	1.72332	1.68518	1.32242	1.59097	0.84425			0.928	2.781	1.111	1.344														1.27	81.494	2.044	531.559
					0.8989	1.45608	1.93819	1.43762	1.44755	1.65198	0.7769			1.256	2.459	1.083	0.772														0.845	35.86	3.047	295.17
Day 5:	ADIPOGENESIS	2.94117	0		1.064	1.7692	1.9009	1.8388	1.4403	1.3974	0.8259			0.796	3.063	0.924	0.911														1.184	28.869	0.328	297.682
	OXIDATIVE_PHOSPHORYLATION	2.87319	0		1.04	1.6727	2.0308	1.6958	1.6966	1.1659	0.8019
	FATTY_ACID_METABOLISM	2.69347	0		1	1.6925	2.058	1.7417	1.7105	1.2338	0.8203		CEBPA	1.269	2.245	0.815	0.768													CSF3	0.95	704.183	0.953	51.073
	CHOLESTEROL_HOMEOSTASIS	2.4222	0		1.112	1.6799	2.0923	1.8849	1.6212	1.6687	0.8089			0.788	1.221	1.226	0.732														1.053	793.33	1.05	45.547
	INFLAMMATORY_RESPONSE	2.2047	0		0.943									0.715	1.746	0.99	0.508														1.368	448.371	1.005	12.091
	IL6_JAK_STAT3_SIGNALING	2.05921	0.000494124		0.986									1.398	1.554	1.01	0.548														0.731	438.735	0.995	31.856
	ALLOGRAFT_REJECTION	2.04564	0.000423535		0.893									0.913	0.694	1.028	0.538														0.823	703.854	1.029	58.561
	INTERFERON_GAMMA_RESPONSE	2.04397	0.000370593		0.971									1.095	0.807	0.972	0.482														1.215	432.062	0.972	77.594
	PEROXISOME	2.02376	0.000329416		1.103
	TNFA_SIGNALING_VIA_NFKB	2.01673	0.000296474		0.958								DDIT3	1.123	0.44	0.887	1.159													CXCL12	1.098	7.542	1.002	3.119
	ANDROGEN_RESPONSE	1.99383	0.000269522		1.006									0.89	0.423	1.127	1.53														0.911	7.303	0.998	5.228
	MTORC1_SIGNALING	1.96573	0.000521271		0.923									0.714	0.518	1.015	0.832														1.129	6.444	0.762	4.252
					1.10458									1.401	0.996	0.985	0.923														0.886	4.568	1.312	3.59
Day 9	TNFA_SIGNALING_VIA_NFKB	2.54958	0		1.14955									0.826	0.571	0.951	1.409														1.07	4.1	0.884	2.745
	INTERFERON_ALPHA_RESPONSE	2.49459	0		1.22742									1.211	0.506	1.051	1.81														0.935	2.823	1.131	3.129
	INTERFERON_GAMMA_RESPONSE	2.41613	0		1.16766
	INFLAMMATORY_RESPONSE	2.34146	0		0.94746								FABP4	1.22	10.563	0.898	1.171													IL6	0.683	107.151	1.462	140.184
	IL6_JAK_STAT3_SIGNALING	2.29781	0		0.89011									0.819	11.116	1.114	0.927														1.464	114.13	0.684	136.34
	CHOLESTEROL_HOMEOSTASIS	2.15113	0.000229885		0.90918									1.277	8.51	0.992	0.924														1.425	126.412	1.406	107.096
	ALLOGRAFT_REJECTION	2.09308	0.000197044		0.94019									0.783	9.436	1.008	1.007														0.702	155.422	0.711	124.204
	ANDROGEN_RESPONSE	2.0733	0.000172414		0.95063									1.382	5.047	1.031	1.019														1.897	232.388	1.109	93.71
	COMPLEMENT	1.98044	0.000287937		0.90649									0.724	7.358	0.97	1.024														0.527	301.83	0.901	115.248
	HYPOXIA	1.87358	0.000900429		0.87199
	COAGULATION	1.72419	0.00385847		0.93472								FASN	1.152	1.739	0.918	0.957													NFKB1	1.112	1.546	0.95	2.763
	XENOBIOTIC_METABOLISM	1.69673	0.00443061		1.1664									0.868	2.187	1.089	1.294														0.899	1.83	1.053	3.705
					1.0937									1.181	2.118	0.863	1.271														1.026	1.799	0.879	3.192
					1.1205									0.847	2.043	1.158	1.909														0.975	1.596	1.137	2.751
					1.1299									1.443	2.052	1.045	0.886														0.975	1.783	0.965	2.65
					0.9463									0.693	1.934	0.957	0.975														1.026	1.34	1.036	3.103
					0.8162
					0.8369								PPARG	1.181	5.911	0.929	0.945
					0.8468									0.847	5.986	1.076	0.865
					1.0035									1.299	4.685	1.04	0.665
					0.9765									0.77	5.251	0.961	0.872
					0.8833									1.29	4.231	1.166	0.888
					1.0188									0.775	4.972	0.857	0.841
					1.1068
					0.9632								PLIN1	1.445	8.49	0.831	1.779
					1.0301									0.692	11.192	1.204	1.196
					1.0611									1.288	6.411	1.01	0.873
														0.776	4.497	0.99	0.886
														1.238	2.491	0.97	0.942
														0.807	2.152	1.031	0.619

## Sheet: Fig. 6
Fig. 6b								Fig. 6c-d							Fig. 6e
No pre-treatment			Pre-treatment					No pre-treatment			Pre-treatment				Vehicle	IFN-g	IL-6	LPS	MCP-1	TNF-a	IL-1b
	IL-1b			IL-1b					IL-1b			IL-1b			0.960076	1.07877	1.06015	0.916141	0.815213	1.24256	2.40664
Vehicle	2-h pulses	Continuous (day 0-5)	Vehicle	2-h pulses	Continuous (day 0-5)			Vehicle	2-h pulse	Continuous (day 0-2)	Vehicle	2-h pulse	Continuous (day 0-2)		0.953398	0.81093	1.08726	0.947817	0.795128	1.22156	2.58457
1.04227	1.88231	1.66838	1.31721	1.34527	1.058		ADIPOQ	1.277	9.354	6.39	0.727	0.49	0.349		0.891806	0.649354	1.02784	1.15501	0.748179	1.22968	2.61599
0.849646	1.81263	1.51402	1.2601	1.43848	1.06645			0.783	16.411	5.077	0.665	0.461	0.24		0.93019	0.777069	1.20757	1.04703	0.953355	1.27564	2.63748
0.966357	1.77627	1.42094	1.30619	1.37274	1.05989			1.046	10.106	5.999	2.511	3.06	0.846		1.37912	1.00685	1.1581	1.16237	1.59286	1.2712	4.00092
1.14173	2.00972	1.72508	1.33309	1.30813	1.13856			0.956	9.826	8.176	2.832	3.555	1.228		0.885414	0.908815	1.12007	1.15471	0.956061	1.04269	4.28136
0.96297	2.13748	2.01007	1.30619	1.78522	1.52878			1.21	12.561	7.48	1.222	0.777	0.592		0.821907	0.859312	1.06092	1.28521	1.10652	1.32038	4.34822
0.981291	1.89262	1.68772	1.41896	1.41964	1.19988			0.826	18.091	7.259	1.04	0.926	0.676		0.936241	0.931278	1.25262	0.899915	0.859881	1.23595	4.21025
1.02	2.03524	1.71057	1.44093	1.62513	1.43933										0.976442	1.55514	1.31246	1.3994	1.09213	1.79864	3.79778
1.03574	2.12105	1.99182	1.44462	1.75761	1.47351		PPARG	1.108	1.105	1.307	0.725	0.594	0.511		1.26541	1.56069	0.954711	1.18675	1.12738	1.96812	3.80042
0.948292	1.82898	1.6922	1.21563	1.33265	1.17065			0.902	1.351	1.186	0.624	0.588	0.585		1.10203	1.63156	1.2488	0.929803	1.166	1.41091	3.9765
0.991251	1.73577	1.41791	1.25434	0.94026	0.948171			0.88	1.279	1.305	0.722	0.781	0.682		1.27822	1.79434	1.11015	1.12318	1.00249	1.48224	3.61758
1.01231	1.57761	1.11395	1.20334	1.1417	1.15627			1.137	1.297	1.497	0.719	0.97	0.689		0.762553
1.04815	1.85598	1.64437	1.22074	1.41799	1.11909			1.06	1.344	1.415	0.954	0.657	0.859		0.857195
								0.944	1.557	1.261	0.872	0.705	0.774
							PLIN1	1.268	6.092	6.461	2.512	1.698	1.35
								0.788	8.211	5.195	2.211	1.642	1.361
								0.948	6.079	5.595	4.325	6.571	3.127
								1.055	6.081	7.999	4.781	7.781	3.017
								1.15	4.049	4.156	1.837	0.744	1.137
								0.869	4.549	3.763	1.728	0.883	1.011
							IL6	1.407	6.858	90.33	23.003	32.818	253.122
								0.711	5.703	76.735	20.394	44.582	309.817
								1.104	7.236	63.731	12.312	31.813	252.187
								0.905	7.085	85.009	14.942	38.874	220.224
								0.851	7.85	57.164	9.453	33.299	194.731
								1.175	9.101	58.29	10.145	31.332	173.47
							CCL2	1.079	3.527	18.186	4.341	5.621	24.007
								0.927	2.579	16.145	3.779	7.544	26.679
								0.894	3.071	14.187	3.647	6.179	26.539
								1.119	3.398	15.258	3.524	6.872	21.736
								1	6.468	20.804	4.068	12.376	31.743
								1	6.643	19.863	4.027	11.762	30.163
							CSF3	1.273	45.313	1363.45	269.099	435.936	6169.6
								0.785	22.647	1214.42	188.058	432.583	6570.77
								0.866	40.591	908.584	186.988	572.071	4554.58
								1.155	52.084	1178.8	163.947	685.891	3884.4
								0.683	72.803	1008.85	47.14	534.214	3709.71
								1.464	89.63	876.114	87.708	313.76	3287.94

## Sheet: Fig. 7
Fig. 7a												Fig. 7b				Fig. 7c				Fig. 7d													Fig. 7e (uncropped blots)			Fig. 7f (uncropped blots)					Fig. 7g
Complete adipogenic cocktail		–insulin		–rosiglitazone		–dexamethasone		–IBMX				+IBMX	-IBMX			Motif	Z-value			2h				6h				24h													C/EBPd				C/EBPb
Vehicle	IL-1b	Vehicle	IL-1b	Vehicle	IL-1b	Vehicle	IL-1b	Vehicle	IL-1b			Vehicle	Vehicle	IL-1b		CEBPE_CEBPD	6.61			-IBMX		+IBMX		-IBMX		+IBMX		-IBMX		+IBMX											ChIP		Mock ChIP (IgG)		ChIP		Mock ChIP (IgG)
1.24	1.66	0.07	0.13	0.14	0.06	0.06	0.06	0.39	0.97		ADIPOQ	0.559	5.41e-05	0.508		REL	6.46			Vehicle	IL-1b	Vehicle	IL-1b	Vehicle	IL-1b	Vehicle	IL-1b	Vehicle	IL-1b	Vehicle	IL-1b										Vehicle	IL-1b	Vehicle	IL-1b	Vehicle	IL-1b	Vehicle	IL-1b
1.16	1.6	0.03	0.06	0.05	0.03	0.12	0.06	0.33	1.01			1.788	5.8e-05	0.252		IRF2_STAT2_IRF8_IRF1	5.95		CEBPD	0.88	1.96	1.35	2.05	0.95	4.12	1.61	4.12	0.91	1.2	0.56	1.19									PPARG	0.876442	1.77984	0.00413357	0.00765495	0.839149	1.55355	0.00156052	0.00114433
1.04	1.73	0.02	0.03	0.06	0.02	0.09	0.07	0.37	1.07			1.119	0.407	1.297		RELA	5.11			1.14	2.42	1.53	3.22	1.05	4.51	1.27	3.22	1.1	1.8	0.79	1.25										1.63208	4.13254	0.00978754	0.0182787	1.45954	2.34043	0.00138677	0.00362034
0.97	1.71	0.01	0.04	0.03	0.01	0.09	0.07	0.34	1.1			0.894	0.354	1.777		ATF4	4.99			0.87	4.95	1.66	6.53	0.89	4.73	1.24	5.12	0.94	1.62	0.85	1.66										0.491477	1.31336	0.012254	0.0118058	0.701311	0.881774	0.00572324	0.00579334
0.85	1.95	0.338191	0.581074	0.322958	0.0611488	0.55741	0.332061	0.208732	1.49881			1.548	0.03	1.825						1.15	6.72	1.75	7.25	1.12	6.23	1.07	2.96	1.06	1.62	1.04	1.46
0.87	1.69	0.446447	0.565171	0.127348	0.0577292	0.390716	0.418933	0.202874	1.38866			0.646	0.055	1.167						1.09	3.91	2.19	6.17	0.95	4.69	1.28	5.23	0.84	1.63	0.94	1.79									ADIPOQ	0.949387	2.02258	0.0425955	0.029864	0.842291	1.62655	0.0027364	0.00602185
1.09	1.69	0.346938	0.656934	0.20164	0.0853081	0.848851	0.327624	0.225696	1.37524											0.92	4.77	2.49	5.63	1.05	4.72	1.24	2.45	1.19	1.67	1.25	1.82										1.37317	3.343	0.0122189	0.0228292	1.3032	2.07078	0.00092376	0.00341798
0.94	1.66	0.442399	0.527908	0.152588	0.0669502	0.513047	0.266148	0.16931	1.31068		FABP4	1.498	0.081	0.787																											0.677441	1.66117	0.017695	0.0243151	0.854509	1.46075	0.00962723	0.00726427
0.91	1.6	0.118847	0.405745	0.140041	0.0619136	0.227702	0.434768	0.20391	1.13349			0.668	0.108	0.974					CEBPB	0.92	0.58	1.15	0.57	0.9	2.06	1.75	2.58	0.99	1.44	0.85	2.26
0.92	1.68	0.163274	0.347855	0.146177	0.0511361	0.241546	0.444602	0.216096	1.1274			1.197	0.671	2.254						1.09	0.72	1.38	0.96	1.11	2.36	1.69	3.26	1.01	2.03	1.04	2.78
0.98653	2.70089	0.130369	0.422113	0.159254	0.0638578	0.267101	0.480136	0.217034	1.10762			0.835	0.61	2.749						0.92	0.83	1.5	1.16	1.09	2.91	2	4.45	1.04	1.52	0.98	2.53
1.12015	2.3665	0.135095	0.423888	0.12399	0.0609978	0.276253	0.435906	0.211745	1.00275			1.323	0.138	1.734						1.09	1.05	1.35	1.03	0.92	3.19	2.03	4.24	0.96	1.7	1.12	2.91
0.975545	2.67584											0.756	0.161	1.363						1	0.84	1.38	1.1	1	2.16	1.45	2.5	0.85	1.37	1.04	2.16
0.917773	2.5168																			1	0.81	2.15	0.76	1	1.95	1.21	2.39	1.18	2.03	1.45	1.4		C/EBPb (LAP)			P-CREB
0.990437	2.05289										PLIN1	1.617	0.1	0.338
0.995004	2.01357											0.618	0.07	0.365
1.05595	1.96742											1.279	0.298	0.413
0.95861	2.00562											0.782	0.172	0.689
												1.522	0.105	0.65
												0.657	0.071	0.538
											PPARG	1.643	0.029	0.378
												0.609	0.067	0.426
												1.19	0.531	0.459
												0.84	0.463	0.571
												1.495	0.323	0.598
												0.669	0.184	0.643
																																	C/EBPd			CREB
																																	Lamin
